# Supplementary material for: Genetic insights into number of long-term conditions and their relationship with lifespan
Source: PLoS One. 2026 Jan 30;21(1):e0340181. doi: 10.1371/journal.pone.0340181 (PMC12857943; doi:10.1371/journal.pone.0340181)
Supplement: S1 Table — (XLSX) [file pone.0340181.s001.xlsx]

## Sheet: ST1
	Discovery group (n = 343,868)	Application group (n = 34,339)
Males	154486 (44.9%)	20514 (59.7%)
Age	56.499 (7.916)	61.926 (6.259)
Age_at_death	NA	71.198 (7.451)
The number of morbidity, mean	1.416 (1.761)	3.539 (2.439)
The number of morbidity, for each number
0	143,484 (41.7%)	2,167 (6.3%)
1	76,204 (22.2%)	5,245 (15.3%)
2	51,005 (14.8%)	6,247 (18.2%)
3	31,811 (9.3%)	5,670 (16.5%)
4	18,471 (5.4%)	4,642 (13.5%)
5	10,657 (3.1%)	3,520 (10.3%)
6	5,890 (1.7%)	2,574 (7.5%)
7	3,072 (0.9%)	1,755 (5.1%)
8	1,695 (0.5%)	1,137 (3.3%)
9	840 (0.2%)	652 (1.9%)
10	384 (0.1%)	389 (1.1%)
11	185 (0.1%)	179 (0.5%)
12	97 (0.0%)	93 (0.3%)
13	52 (0.0%)	45 (0.1%)
14	16 (0.0%)	14 (0.0%)
15	4 (0.0%)	10 (0.0%)
16	1 (0.0%)	0 (0.0%)
For each morbidity
Active asthma	32,146 (9.3%)	4,558 (13.3%)
Alcohol problems	5,241 (1.5%)	2,054 (6.0%)
Anorexia and bulimia	85 (0.0%)	17 (0.0%)
Anxiety	17,221 (5.0%)	2,922 (8.5%)
Atrial fibrillation	24,114 (7.0%)	7,694 (22.4%)
Blindness	469 (0.1%)	170 (0.5%)
Bronchiectasis	3,658 (1.1%)	1,260 (3.7%)
Cancers	59,219 (17.2%)	20,192 (58.8%)
Coronary heart disease	36,518 (10.6%)	9,065 (26.4%)
Chronic kidney disease	9,730 (2.8%)	3,171 (9.2%)
Chronic obstructive pulmonary disease	13,984 (4.1%)	6,139 (17.9%)
Chronic liver disease	6,257 (1.8%)	2,454 (7.1%)
Dementia	3,167 (0.9%)	3,068 (8.9%)
Depression	20,489 (6.0%)	4,150 (12.1%)
Diabetes	25,269 (7.3%)	6,916 (20.1%)
Diverticular disease	47,321 (13.8%)	6,011 (17.5%)
Epilepsy	4,126 (1.2%)	1,435 (4.2%)
Heart failure	9,443 (2.7%)	5,574 (16.2%)
Hypertension	102,122 (29.7%)	18,321 (53.4%)
Inflammatory bowel disease	5,031 (1.5%)	853 (2.5%)
Learning disability	273 (0.1%)	93 (0.3%)
Multiple sclerosis	1,382 (0.4%)	283 (0.8%)
Psychoactive misuse	428 (0.1%)	162 (0.5%)
Parkinson’s disease	1,924 (0.6%)	1,331 (3.9%)
Peripheral vascular Disease	3,712 (1.1%)	2,043 (5.9%)
Hyperplasia of prostate	18,534 (5.4%)	3,603 (10.5%)
Rheumatoid arthritis	5,393 (1.6%)	864 (2.5%)
Schizophrenia and bipolar	1,172 (0.3%)	314 (0.9%)
Stroke and transient ischemic attack	11,363 (3.3%)	4,236 (12.3%)
Thyroid disorders	21,873 (6.4%)	3,227 (9.4%)
Treated dyspepsia	13,346 (3.9%)	2,824 (8.2%)
Viral hepatitis	319 (0.1%)	115 (0.3%)
