# Supplementary material for: Genetic insights into number of long-term conditions and their relationship with lifespan
Source: PLoS One. 2026 Jan 30;21(1):e0340181. doi: 10.1371/journal.pone.0340181 (PMC12857943; doi:10.1371/journal.pone.0340181)
Supplement: S2 Table — (XLSX) [file pone.0340181.s002.xlsx]

## Sheet: ST2
SNP	Chromosome	Position	ALLELE0	ALLELE1	A1FREQ	N	BETA	SE	p value	TOTAL clumped	NSIG clumped	S05 clumped	S01 clumped	S001 clumped	S0001 clumped	SP2
rs532965	6	32577973	T	G	0.1931	343206	0.0271159	0.00245653	2.5e-28	5022	3346	506	292	188	690	rs6935832(1),rs2183947(1),rs9366639(1),rs2066295(1),rs9379830(1),rs6935954(1),rs9393690(1),rs9393691(1),rs9393692(1),rs2393592(1),rs2393593(1),rs1124999(1),rs9379842(1),rs9379843(1),rs4412192(1),rs9379844(1),rs7746807(1),rs6930616(1),rs2073526(1),rs10456045(1),rs3130000(1),rs3129996(1),rs3132587(1),rs3094124(1),rs2535323(1),rs28780111(1),rs3869075(1),rs13214831(1),rs12526186(1),rs13220225(1),rs17…
rs6843082	4	111718067	A	G	0.192303	342667	0.0216216	0.00245238	1.18e-18	116	86	11	7	4	8	rs17552555(1),rs524788(1),rs72656974(1),rs2197815(1),rs2723298(1),rs1375302(1),rs114014056(1),rs1448817(1),rs17631468(1),rs17042081(1),rs62337211(1),rs17042171(1),rs2200733(1),rs10033464(1),rs13125644(1),rs13141190(1),rs28489015(1),rs521511(1),rs116455344(1)
rs2476601	1	114377568	G	A	0.102174	343408	0.025394	0.00319276	1.81e-15	167	135	12	8	3	9	rs351370(1),rs12144044(1),rs1936928(1),rs10858000(1),rs10858007(1),rs61819425(1),rs1217225(1),rs1230673(1),rs1146187(1),rs7522138(1),rs12063216(1),rs6679677(1),rs3761936(1),rs12046289(1),rs72691846(1),rs17032011(1),rs10732635(1),rs3006971(1),rs12563513(1),rs61819249(1)
rs10455872	6	161010118	A	G	0.0806543	343534	0.0274636	0.00355321	1.08e-14	178	127	24	14	8	5	rs240873(1),rs4709393(1),rs13209686(1),rs10080815(1),rs540713(1),rs555754(1),rs9457925(1),rs2292334(1),rs2048327(1),rs1810126(1),rs117733303(1),rs3798220(1),rs6415084(1),rs74617384(1),rs7765781(1),rs7765803(1),rs140306630(1),rs7770628(1),rs80145669(1),rs10945683(1),rs1740428(1),rs783147(1),rs4252117(1),rs4252125(1),rs4252165(1),rs79570361(1),rs2997094(1)
rs3184504	12	111884608	C	T	0.481981	343332	0.0147468	0.00193735	2.7e-14	390	254	61	36	14	25	rs73197464(1),rs73191161(1),rs7976839(1),rs7957928(1),rs7315991(1),rs7977614(1),rs11612440(1),rs10774978(1),rs141391620(1),rs61942627(1),rs118156615(1),rs933296(1),rs6489835(1),rs886125(1),rs1056620(1),rs7961663(1),rs7968960(1),rs4378452(1),rs10774613(1),rs16941264(1),rs916683(1),rs4766558(1),rs6490029(1),rs1265565(1),rs1265566(1),rs7970490(1),rs10849933(1),rs73199874(1),rs17627481(1),rs7297186(1…
rs546738	3	173117548	G	T	0.470048	341827	-0.0131376	0.00194749	1.52e-11	98	85	3	2	3	5	rs7621630(1),rs76203109(1),rs78687901(1),rs34569148(1),rs477338(1),rs694786(1),rs76623340(1),rs664525(1),rs7649709(1),rs621369(1)
rs2516470	6	31407331	C	G	0.337269	343213	-0.013206	0.00204284	1.02e-10	1447	1183	136	28	24	76	rs4711092(1),rs1408272(1),rs80215559(1),rs806973(1),rs1009181(1),rs9467703(1),rs2179152(1),rs9467715(1),rs77870445(1),rs16867886(1),rs9380001(1),rs9368521(1),rs9368524(1),rs10946943(1),rs9357048(1),rs1419637(1),rs9258605(1),rs9391696(1),rs2517549(1),rs2508015(1),rs2844647(1),rs2844645(1),rs2517534(1),rs2523865(1),rs2523864(1),rs2535298(1),rs3130975(1),rs3130977(1),rs3130552(1),rs3095298(1),rs3094…
rs2943659	2	227125254	A	G	0.363405	343255	-0.0125921	0.00201325	3.99e-10	199	159	18	8	1	13	rs10184572(1),rs2048936(1),rs6737187(1),rs718660(1),rs2166468(1),rs7578326(1),rs2943634(1),rs2943640(1),rs2943641(1),rs2943645(1),rs2972146(1),rs2972143(1),rs2713547(1),rs925735(1),rs115420636(1),rs116390597(1),rs115963094(1),rs10194882(1),rs12467492(1),rs2707537(1),rs2709422(1),rs9808454(1)
rs10757278	9	22124477	A	G	0.481221	343201	0.0119273	0.00193625	7.27e-10	137	111	13	5	1	7	rs3731239(1),rs3731211(1),rs573687(1),rs1412829(1),rs4977756(1),rs6475606(1),rs1333040(1),rs10757272(1),rs10757274(1),rs4977574(1),rs2383207(1),rs1333048(1),rs1333049(1)
rs7098100	10	21834536	G	A	0.338312	343004	0.0126011	0.00204672	7.43e-10	225	188	15	2	3	17	rs117414834(1),rs7910000(1),rs60558873(1),rs7907491(1),rs16921779(1),rs12269541(1),rs12776687(1),rs12769257(1),rs79827642(1),rs5011832(1),rs45503701(1),rs10828249(1),rs12356674(1),rs34600782(1),rs1243197(1),rs7910002(1),rs1086899(1),rs45539543(1),rs7089656(1),rs7898685(1),rs7080469(1),rs4437938(1)
rs7164916	15	91561446	T	C	0.372884	342932	0.0120136	0.00200293	2e-09	163	136	14	6	2	5	rs4932370(1),rs11330240(1),rs7497304(1),rs2677738(1),rs12910825(1),rs36074798(1),rs8042680(1),rs73502775(1),rs2386584(1),rs11073964(1),rs35290216(1),rs17692802(1),rs56364844(1)
rs12373752	2	22515568	A	G	0.470915	342741	0.0113181	0.00194258	5.67e-09	200	170	15	6	3	6	rs1554268(1),rs76640858(1),rs12478745(1),rs12614151(1),rs7583826(1),rs10190565(1),rs1533046(1),rs7563236(1),rs1509378(1),rs4988826(1),rs1564811(1),rs1919401(1),rs11894534(1),rs4665527(1),rs12052413(1)
rs6061162	20	29893501	T	C	0.0880328	340731	-0.0195591	0.00341646	1.03e-08	463	361	59	22	9	12	rs117170275(1),rs2024608(1),rs2892217(1),rs6076254(1),rs2424631(1),rs4239749(1),rs6037004(1),rs55704980(1),rs68007865(1),rs73107469(1),rs117495226(1),rs73907728(1),rs6119009(1),rs6119049(1),rs753010(1),rs2076375(1),rs6088109(1),rs45565536(1),rs34318308(1),rs73102622(1),rs34290613(1),rs4911541(1),rs6061152(1),rs926687(1),rs17093831(1),rs34844947(1),rs6061185(1),rs1205843(1),rs4243971(1),rs1737897(…
Affx-30146619	7	1950337	G	A	0.1739	343132	-0.0145932	0.00255872	1.18e-08	227	185	23	11	1	7	rs113851471(1),rs892523(1),rs117774410(1),rs10259699(1),rs11761457(1),rs6948971(1),rs11761254(1),rs117324428(1),rs10278591(1),rs4721175(1),rs61409925(1),rs56259105(1),rs34809719(1),rs56226325(1),rs4719414(1),rs73048913(1),rs9632587(1),rs4721384(1),rs73283443(1)
rs12037222	1	40064961	G	A	0.22413	340769	0.0132738	0.00232913	1.21e-08	193	146	16	14	13	4	rs116330266(1),rs11538784(1),rs4329504(1),rs11205546(1),rs7546735(1),rs116773782(1),rs67637163(1),rs1537818(1),rs1984142(1),rs2275188(1),rs16826069(1),rs41270807(1),rs3768299(1),rs584763(1),rs111415966(1),rs587404(1),rs56272884(1),rs61779310(1),rs2275767(1),rs1180343(1),rs1180349(1),rs4660293(1),rs4660846(1),rs76518357(1),rs2310799(1),rs17559902(1),rs114330893(1),Affx-52347909(1),rs68085803(1),rs…
rs2586886	2	26932031	T	C	0.390543	342952	0.0112993	0.00198677	1.29e-08	267	231	24	8	1	3	rs4665879(1),rs62127743(1),rs751652(1),rs1838209(1),rs1275983(1),rs11694327(1),rs1275922(1),rs7584568(1),rs1275941(1),rs66485845(1),rs80197776(1),rs60129738(1)
rs10403524	19	51816067	G	A	0.48268	343121	-0.0109399	0.00193353	1.53e-08	109	81	14	10	2	2	rs12985029(1),rs3865444(1),rs12459419(1),rs35112940(1),rs273646(1),rs1878047(1),rs12975233(1),rs10419982(1),rs117496758(1),rs75820538(1),rs12981381(1),rs34380065(1),rs8105710(1),rs10414211(1)
Affx-21039812	3	12232074	G	A	0.105401	343313	0.0176728	0.00315179	2.06e-08	193	164	14	3	5	7	rs67149340(1),rs2600271(1),rs2618402(1),rs78766240(1),rs10708432(1),rs307585(1),rs307594(1),rs794999(1),rs11128593(1),rs4279078(1),rs76337277(1),rs111892873(1),rs4135268(1),rs4684859(1),rs73029213(1)
rs4851287	2	100915772	G	A	0.354623	342672	0.0112872	0.0020276	2.59e-08	286	219	28	21	9	9	rs74735968(1),rs75603494(1),rs79438409(1),rs13033740(1),rs13014360(1),rs7579143(1),rs115028891(1),rs3087399(1),rs28369955(1),rs10206082(1),rs74906728(1),rs3792128(1),rs4850911(1),rs55779933(1),rs10189976(1),rs115454870(1),rs114797146(1),rs56127672(1),rs60473748(1),rs71413860(1),rs111931104(1),rs59447631(1),rs2309753(1),rs4851263(1),rs11676922(1),rs9653442(1),rs10865035(1),rs2309838(1),rs11685491(…
rs2627323	15	81021383	C	T	0.46568	343048	0.0106192	0.00194046	4.44e-08	169	146	13	7	2	1	rs112293959(1),rs34675881(1),rs117288281(1),rs117696073(1),rs11072921(1),rs16954086(1),rs6495518(1),rs11629662(1),rs34994596(1),rs2759321(1)
rs16891156	6	160608804	A	C	0.0200996	342718	0.0376351	0.00690117	4.94e-08	76	51	15	7	2	1	rs294877(1),rs422967(1),rs9457584(1),rs6926782(1),rs1074360(1),rs3777420(1),rs2282143(1),rs55754459(1),rs3757026(1),rs1884480(1)
