# Supplementary material for: Genetic insights into number of long-term conditions and their relationship with lifespan
Source: PLoS One. 2026 Jan 30;21(1):e0340181. doi: 10.1371/journal.pone.0340181 (PMC12857943; doi:10.1371/journal.pone.0340181)
Supplement: S3 Table — (XLSX) [file pone.0340181.s003.xlsx]

## Sheet: ST3
#Uploaded_variation	Location	Allele	Consequence	IMPACT	SYMBOL	Gene	Feature_type	Feature	BIOTYPE	EXON	INTRON	HGVSc	HGVSp	cDNA_position	CDS_position	Protein_position	Amino_acids	Codons	Existing_variation	REF_ALLELE	UPLOADED_ALLELE	DISTANCE	STRAND	FLAGS	SYMBOL_SOURCE	HGNC_ID	MANE	MANE_SELECT	MANE_PLUS_CLINICAL	TSL	APPRIS	SIFT	PolyPhen	AF	CLIN_SIG	SOMATIC	PHENO	PUBMED	MOTIF_NAME	MOTIF_POS	HIGH_INF_POS	MOTIF_SCORE_CHANGE	TRANSCRIPTION_FACTORS	MOTIF_NAME	MOTIF_POS	HIGH_INF_POS	MOTIF_SCORE_CHANGE	TRANSCRIPTION_FACTORS
rs12037222	1:39599289-39599289	A	intergenic_variant	MODIFIER	-	-	-	-	-	-	-	-	-	-	-	-	-	-	rs12037222	G	G/A/C	-	-	-	-	-	-	-	-	-	-	-	-	0.0940	-	-	1	34025845,27327646,26019233,21300955,30476131,34038024,26147588,29758352,25768928,26404118,29094161,39024449	-	-	-	-	-	-	-	-	-	-
rs12037222	1:39599289-39599289	C	intergenic_variant	MODIFIER	-	-	-	-	-	-	-	-	-	-	-	-	-	-	rs12037222	G	G/A/C	-	-	-	-	-	-	-	-	-	-	-	-	-	-	-	1	34025845,27327646,26019233,21300955,30476131,34038024,26147588,29758352,25768928,26404118,29094161,39024449	-	-	-	-	-	-	-	-	-	-
rs2476601	1:113834946-113834946	G	missense_variant	MODERATE	PTPN22	ENSG00000134242	Transcript	ENST00000359785.10	protein_coding	14/21	-	-	-	1947	1858	620	W/R	Tgg/Cgg	rs2476601,CM041826,COSV107454001	A	A/G/T	-	-1	-	HGNC	HGNC:9652	MANE_Select	NM_015967.8	-	1	P2	tolerated(1)	benign(0)	0.9726	benign,risk_factor	0,0,1	1,1,1	18248681,30409984,20941391,27417569,20444268,29334895,21121051,23820649,25652333,21507254,27336838,32607330,21060334,35088123,21968398,20410501,26870082,18987647,21931699,20805105,21980439,22654485,23251581,27092776,19838195,23049788,21408207,22927710,22972380,26843965,28732532,27716086,20453842,20933377,22355377,22102179,22541939,26106387,21383967,20018080,32831971,34070522,16175503,21090563,213…	-	-	-	-	-	-	-	-	-	-
rs2476601	1:113834946-113834946	T	missense_variant	MODERATE	PTPN22	ENSG00000134242	Transcript	ENST00000359785.10	protein_coding	14/21	-	-	-	1947	1858	620	W/R	Tgg/Agg	rs2476601,CM041826,COSV107454001	A	A/G/T	-	-1	-	HGNC	HGNC:9652	MANE_Select	NM_015967.8	-	1	P2	tolerated(1)	benign(0)	-	benign,risk_factor	0,0,1	1,1,1	18248681,30409984,20941391,27417569,20444268,29334895,21121051,23820649,25652333,21507254,27336838,32607330,21060334,35088123,21968398,20410501,26870082,18987647,21931699,20805105,21980439,22654485,23251581,27092776,19838195,23049788,21408207,22927710,22972380,26843965,28732532,27716086,20453842,20933377,22355377,22102179,22541939,26106387,21383967,20018080,32831971,34070522,16175503,21090563,213…	-	-	-	-	-	-	-	-	-	-
rs2476601	1:113834946-113834946	G	missense_variant	MODERATE	PTPN22	ENSG00000134242	Transcript	ENST00000420377.6	protein_coding	14/20	-	-	-	1947	1858	620	W/R	Tgg/Cgg	rs2476601,CM041826,COSV107454001	A	A/G/T	-	-1	-	HGNC	HGNC:9652	-	-	-	1	-	tolerated(1)	benign(0)	0.9726	benign,risk_factor	0,0,1	1,1,1	18248681,30409984,20941391,27417569,20444268,29334895,21121051,23820649,25652333,21507254,27336838,32607330,21060334,35088123,21968398,20410501,26870082,18987647,21931699,20805105,21980439,22654485,23251581,27092776,19838195,23049788,21408207,22927710,22972380,26843965,28732532,27716086,20453842,20933377,22355377,22102179,22541939,26106387,21383967,20018080,32831971,34070522,16175503,21090563,213…	-	-	-	-	-	-	-	-	-	-
rs2476601	1:113834946-113834946	T	missense_variant	MODERATE	PTPN22	ENSG00000134242	Transcript	ENST00000420377.6	protein_coding	14/20	-	-	-	1947	1858	620	W/R	Tgg/Agg	rs2476601,CM041826,COSV107454001	A	A/G/T	-	-1	-	HGNC	HGNC:9652	-	-	-	1	-	tolerated(1)	benign(0)	-	benign,risk_factor	0,0,1	1,1,1	18248681,30409984,20941391,27417569,20444268,29334895,21121051,23820649,25652333,21507254,27336838,32607330,21060334,35088123,21968398,20410501,26870082,18987647,21931699,20805105,21980439,22654485,23251581,27092776,19838195,23049788,21408207,22927710,22972380,26843965,28732532,27716086,20453842,20933377,22355377,22102179,22541939,26106387,21383967,20018080,32831971,34070522,16175503,21090563,213…	-	-	-	-	-	-	-	-	-	-
rs2476601	1:113834946-113834946	G	intron_variant	MODIFIER	PTPN22	ENSG00000134242	Transcript	ENST00000460620.5	protein_coding	-	6/7	-	-	-	-	-	-	-	rs2476601,CM041826,COSV107454001	A	A/G/T	-	-1	-	HGNC	HGNC:9652	-	-	-	1	-	-	-	0.9726	benign,risk_factor	0,0,1	1,1,1	18248681,30409984,20941391,27417569,20444268,29334895,21121051,23820649,25652333,21507254,27336838,32607330,21060334,35088123,21968398,20410501,26870082,18987647,21931699,20805105,21980439,22654485,23251581,27092776,19838195,23049788,21408207,22927710,22972380,26843965,28732532,27716086,20453842,20933377,22355377,22102179,22541939,26106387,21383967,20018080,32831971,34070522,16175503,21090563,213…	-	-	-	-	-	-	-	-	-	-
rs2476601	1:113834946-113834946	T	intron_variant	MODIFIER	PTPN22	ENSG00000134242	Transcript	ENST00000460620.5	protein_coding	-	6/7	-	-	-	-	-	-	-	rs2476601,CM041826,COSV107454001	A	A/G/T	-	-1	-	HGNC	HGNC:9652	-	-	-	1	-	-	-	-	benign,risk_factor	0,0,1	1,1,1	18248681,30409984,20941391,27417569,20444268,29334895,21121051,23820649,25652333,21507254,27336838,32607330,21060334,35088123,21968398,20410501,26870082,18987647,21931699,20805105,21980439,22654485,23251581,27092776,19838195,23049788,21408207,22927710,22972380,26843965,28732532,27716086,20453842,20933377,22355377,22102179,22541939,26106387,21383967,20018080,32831971,34070522,16175503,21090563,213…	-	-	-	-	-	-	-	-	-	-
rs2476601	1:113834946-113834946	G	non_coding_transcript_exon_variant	MODIFIER	PTPN22	ENSG00000134242	Transcript	ENST00000484147.5	retained_intron	14/16	-	-	-	1899	-	-	-	-	rs2476601,CM041826,COSV107454001	A	A/G/T	-	-1	-	HGNC	HGNC:9652	-	-	-	2	-	-	-	0.9726	benign,risk_factor	0,0,1	1,1,1	18248681,30409984,20941391,27417569,20444268,29334895,21121051,23820649,25652333,21507254,27336838,32607330,21060334,35088123,21968398,20410501,26870082,18987647,21931699,20805105,21980439,22654485,23251581,27092776,19838195,23049788,21408207,22927710,22972380,26843965,28732532,27716086,20453842,20933377,22355377,22102179,22541939,26106387,21383967,20018080,32831971,34070522,16175503,21090563,213…	-	-	-	-	-	-	-	-	-	-
rs2476601	1:113834946-113834946	T	non_coding_transcript_exon_variant	MODIFIER	PTPN22	ENSG00000134242	Transcript	ENST00000484147.5	retained_intron	14/16	-	-	-	1899	-	-	-	-	rs2476601,CM041826,COSV107454001	A	A/G/T	-	-1	-	HGNC	HGNC:9652	-	-	-	2	-	-	-	-	benign,risk_factor	0,0,1	1,1,1	18248681,30409984,20941391,27417569,20444268,29334895,21121051,23820649,25652333,21507254,27336838,32607330,21060334,35088123,21968398,20410501,26870082,18987647,21931699,20805105,21980439,22654485,23251581,27092776,19838195,23049788,21408207,22927710,22972380,26843965,28732532,27716086,20453842,20933377,22355377,22102179,22541939,26106387,21383967,20018080,32831971,34070522,16175503,21090563,213…	-	-	-	-	-	-	-	-	-	-
rs2476601	1:113834946-113834946	G	missense_variant	MODERATE	PTPN22	ENSG00000134242	Transcript	ENST00000525799.1	protein_coding	9/15	-	-	-	1566	1477	493	W/R	Tgg/Cgg	rs2476601,CM041826,COSV107454001	A	A/G/T	-	-1	-	HGNC	HGNC:9652	-	-	-	1	-	tolerated(1)	benign(0)	0.9726	benign,risk_factor	0,0,1	1,1,1	18248681,30409984,20941391,27417569,20444268,29334895,21121051,23820649,25652333,21507254,27336838,32607330,21060334,35088123,21968398,20410501,26870082,18987647,21931699,20805105,21980439,22654485,23251581,27092776,19838195,23049788,21408207,22927710,22972380,26843965,28732532,27716086,20453842,20933377,22355377,22102179,22541939,26106387,21383967,20018080,32831971,34070522,16175503,21090563,213…	-	-	-	-	-	-	-	-	-	-
rs2476601	1:113834946-113834946	T	missense_variant	MODERATE	PTPN22	ENSG00000134242	Transcript	ENST00000525799.1	protein_coding	9/15	-	-	-	1566	1477	493	W/R	Tgg/Agg	rs2476601,CM041826,COSV107454001	A	A/G/T	-	-1	-	HGNC	HGNC:9652	-	-	-	1	-	tolerated(1)	benign(0)	-	benign,risk_factor	0,0,1	1,1,1	18248681,30409984,20941391,27417569,20444268,29334895,21121051,23820649,25652333,21507254,27336838,32607330,21060334,35088123,21968398,20410501,26870082,18987647,21931699,20805105,21980439,22654485,23251581,27092776,19838195,23049788,21408207,22927710,22972380,26843965,28732532,27716086,20453842,20933377,22355377,22102179,22541939,26106387,21383967,20018080,32831971,34070522,16175503,21090563,213…	-	-	-	-	-	-	-	-	-	-
rs2476601	1:113834946-113834946	G	missense_variant	MODERATE	PTPN22	ENSG00000134242	Transcript	ENST00000528414.5	protein_coding	12/19	-	-	-	1768	1693	565	W/R	Tgg/Cgg	rs2476601,CM041826,COSV107454001	A	A/G/T	-	-1	-	HGNC	HGNC:9652	-	-	-	1	-	tolerated(1)	benign(0)	0.9726	benign,risk_factor	0,0,1	1,1,1	18248681,30409984,20941391,27417569,20444268,29334895,21121051,23820649,25652333,21507254,27336838,32607330,21060334,35088123,21968398,20410501,26870082,18987647,21931699,20805105,21980439,22654485,23251581,27092776,19838195,23049788,21408207,22927710,22972380,26843965,28732532,27716086,20453842,20933377,22355377,22102179,22541939,26106387,21383967,20018080,32831971,34070522,16175503,21090563,213…	-	-	-	-	-	-	-	-	-	-
rs2476601	1:113834946-113834946	T	missense_variant	MODERATE	PTPN22	ENSG00000134242	Transcript	ENST00000528414.5	protein_coding	12/19	-	-	-	1768	1693	565	W/R	Tgg/Agg	rs2476601,CM041826,COSV107454001	A	A/G/T	-	-1	-	HGNC	HGNC:9652	-	-	-	1	-	tolerated(1)	benign(0)	-	benign,risk_factor	0,0,1	1,1,1	18248681,30409984,20941391,27417569,20444268,29334895,21121051,23820649,25652333,21507254,27336838,32607330,21060334,35088123,21968398,20410501,26870082,18987647,21931699,20805105,21980439,22654485,23251581,27092776,19838195,23049788,21408207,22927710,22972380,26843965,28732532,27716086,20453842,20933377,22355377,22102179,22541939,26106387,21383967,20018080,32831971,34070522,16175503,21090563,213…	-	-	-	-	-	-	-	-	-	-
rs2476601	1:113834946-113834946	G	3_prime_UTR_variant,NMD_transcript_variant	MODIFIER	PTPN22	ENSG00000134242	Transcript	ENST00000532224.5	nonsense_mediated_decay	10/17	-	-	-	1629	-	-	-	-	rs2476601,CM041826,COSV107454001	A	A/G/T	-	-1	-	HGNC	HGNC:9652	-	-	-	2	-	-	-	0.9726	benign,risk_factor	0,0,1	1,1,1	18248681,30409984,20941391,27417569,20444268,29334895,21121051,23820649,25652333,21507254,27336838,32607330,21060334,35088123,21968398,20410501,26870082,18987647,21931699,20805105,21980439,22654485,23251581,27092776,19838195,23049788,21408207,22927710,22972380,26843965,28732532,27716086,20453842,20933377,22355377,22102179,22541939,26106387,21383967,20018080,32831971,34070522,16175503,21090563,213…	-	-	-	-	-	-	-	-	-	-
rs2476601	1:113834946-113834946	T	3_prime_UTR_variant,NMD_transcript_variant	MODIFIER	PTPN22	ENSG00000134242	Transcript	ENST00000532224.5	nonsense_mediated_decay	10/17	-	-	-	1629	-	-	-	-	rs2476601,CM041826,COSV107454001	A	A/G/T	-	-1	-	HGNC	HGNC:9652	-	-	-	2	-	-	-	-	benign,risk_factor	0,0,1	1,1,1	18248681,30409984,20941391,27417569,20444268,29334895,21121051,23820649,25652333,21507254,27336838,32607330,21060334,35088123,21968398,20410501,26870082,18987647,21931699,20805105,21980439,22654485,23251581,27092776,19838195,23049788,21408207,22927710,22972380,26843965,28732532,27716086,20453842,20933377,22355377,22102179,22541939,26106387,21383967,20018080,32831971,34070522,16175503,21090563,213…	-	-	-	-	-	-	-	-	-	-
rs2476601	1:113834946-113834946	G	missense_variant	MODERATE	PTPN22	ENSG00000134242	Transcript	ENST00000538253.5	protein_coding	13/20	-	-	-	1916	1786	596	W/R	Tgg/Cgg	rs2476601,CM041826,COSV107454001	A	A/G/T	-	-1	-	HGNC	HGNC:9652	-	-	-	1	-	tolerated(1)	benign(0)	0.9726	benign,risk_factor	0,0,1	1,1,1	18248681,30409984,20941391,27417569,20444268,29334895,21121051,23820649,25652333,21507254,27336838,32607330,21060334,35088123,21968398,20410501,26870082,18987647,21931699,20805105,21980439,22654485,23251581,27092776,19838195,23049788,21408207,22927710,22972380,26843965,28732532,27716086,20453842,20933377,22355377,22102179,22541939,26106387,21383967,20018080,32831971,34070522,16175503,21090563,213…	-	-	-	-	-	-	-	-	-	-
rs2476601	1:113834946-113834946	T	missense_variant	MODERATE	PTPN22	ENSG00000134242	Transcript	ENST00000538253.5	protein_coding	13/20	-	-	-	1916	1786	596	W/R	Tgg/Agg	rs2476601,CM041826,COSV107454001	A	A/G/T	-	-1	-	HGNC	HGNC:9652	-	-	-	1	-	tolerated(1)	benign(0)	-	benign,risk_factor	0,0,1	1,1,1	18248681,30409984,20941391,27417569,20444268,29334895,21121051,23820649,25652333,21507254,27336838,32607330,21060334,35088123,21968398,20410501,26870082,18987647,21931699,20805105,21980439,22654485,23251581,27092776,19838195,23049788,21408207,22927710,22972380,26843965,28732532,27716086,20453842,20933377,22355377,22102179,22541939,26106387,21383967,20018080,32831971,34070522,16175503,21090563,213…	-	-	-	-	-	-	-	-	-	-
rs2476601	1:113834946-113834946	G	intron_variant,non_coding_transcript_variant	MODIFIER	AP4B1-AS1	ENSG00000226167	Transcript	ENST00000664434.1	lncRNA	-	4/5	-	-	-	-	-	-	-	rs2476601,CM041826,COSV107454001	A	A/G/T	-	1	-	HGNC	HGNC:44114	-	-	-	-	-	-	-	0.9726	benign,risk_factor	0,0,1	1,1,1	18248681,30409984,20941391,27417569,20444268,29334895,21121051,23820649,25652333,21507254,27336838,32607330,21060334,35088123,21968398,20410501,26870082,18987647,21931699,20805105,21980439,22654485,23251581,27092776,19838195,23049788,21408207,22927710,22972380,26843965,28732532,27716086,20453842,20933377,22355377,22102179,22541939,26106387,21383967,20018080,32831971,34070522,16175503,21090563,213…	-	-	-	-	-	-	-	-	-	-
rs2476601	1:113834946-113834946	T	intron_variant,non_coding_transcript_variant	MODIFIER	AP4B1-AS1	ENSG00000226167	Transcript	ENST00000664434.1	lncRNA	-	4/5	-	-	-	-	-	-	-	rs2476601,CM041826,COSV107454001	A	A/G/T	-	1	-	HGNC	HGNC:44114	-	-	-	-	-	-	-	-	benign,risk_factor	0,0,1	1,1,1	18248681,30409984,20941391,27417569,20444268,29334895,21121051,23820649,25652333,21507254,27336838,32607330,21060334,35088123,21968398,20410501,26870082,18987647,21931699,20805105,21980439,22654485,23251581,27092776,19838195,23049788,21408207,22927710,22972380,26843965,28732532,27716086,20453842,20933377,22355377,22102179,22541939,26106387,21383967,20018080,32831971,34070522,16175503,21090563,213…	-	-	-	-	-	-	-	-	-	-
rs2476601	1:113834946-113834946	G	intron_variant,non_coding_transcript_variant	MODIFIER	AP4B1-AS1	ENSG00000226167	Transcript	ENST00000717022.1	lncRNA	-	3/5	-	-	-	-	-	-	-	rs2476601,CM041826,COSV107454001	A	A/G/T	-	1	-	HGNC	HGNC:44114	-	-	-	-	-	-	-	0.9726	benign,risk_factor	0,0,1	1,1,1	18248681,30409984,20941391,27417569,20444268,29334895,21121051,23820649,25652333,21507254,27336838,32607330,21060334,35088123,21968398,20410501,26870082,18987647,21931699,20805105,21980439,22654485,23251581,27092776,19838195,23049788,21408207,22927710,22972380,26843965,28732532,27716086,20453842,20933377,22355377,22102179,22541939,26106387,21383967,20018080,32831971,34070522,16175503,21090563,213…	-	-	-	-	-	-	-	-	-	-
rs2476601	1:113834946-113834946	T	intron_variant,non_coding_transcript_variant	MODIFIER	AP4B1-AS1	ENSG00000226167	Transcript	ENST00000717022.1	lncRNA	-	3/5	-	-	-	-	-	-	-	rs2476601,CM041826,COSV107454001	A	A/G/T	-	1	-	HGNC	HGNC:44114	-	-	-	-	-	-	-	-	benign,risk_factor	0,0,1	1,1,1	18248681,30409984,20941391,27417569,20444268,29334895,21121051,23820649,25652333,21507254,27336838,32607330,21060334,35088123,21968398,20410501,26870082,18987647,21931699,20805105,21980439,22654485,23251581,27092776,19838195,23049788,21408207,22927710,22972380,26843965,28732532,27716086,20453842,20933377,22355377,22102179,22541939,26106387,21383967,20018080,32831971,34070522,16175503,21090563,213…	-	-	-	-	-	-	-	-	-	-
rs2476601	1:113834946-113834946	G	intron_variant,non_coding_transcript_variant	MODIFIER	AP4B1-AS1	ENSG00000226167	Transcript	ENST00000836797.1	lncRNA	-	3/3	-	-	-	-	-	-	-	rs2476601,CM041826,COSV107454001	A	A/G/T	-	1	-	HGNC	HGNC:44114	-	-	-	-	-	-	-	0.9726	benign,risk_factor	0,0,1	1,1,1	18248681,30409984,20941391,27417569,20444268,29334895,21121051,23820649,25652333,21507254,27336838,32607330,21060334,35088123,21968398,20410501,26870082,18987647,21931699,20805105,21980439,22654485,23251581,27092776,19838195,23049788,21408207,22927710,22972380,26843965,28732532,27716086,20453842,20933377,22355377,22102179,22541939,26106387,21383967,20018080,32831971,34070522,16175503,21090563,213…	-	-	-	-	-	-	-	-	-	-
rs2476601	1:113834946-113834946	T	intron_variant,non_coding_transcript_variant	MODIFIER	AP4B1-AS1	ENSG00000226167	Transcript	ENST00000836797.1	lncRNA	-	3/3	-	-	-	-	-	-	-	rs2476601,CM041826,COSV107454001	A	A/G/T	-	1	-	HGNC	HGNC:44114	-	-	-	-	-	-	-	-	benign,risk_factor	0,0,1	1,1,1	18248681,30409984,20941391,27417569,20444268,29334895,21121051,23820649,25652333,21507254,27336838,32607330,21060334,35088123,21968398,20410501,26870082,18987647,21931699,20805105,21980439,22654485,23251581,27092776,19838195,23049788,21408207,22927710,22972380,26843965,28732532,27716086,20453842,20933377,22355377,22102179,22541939,26106387,21383967,20018080,32831971,34070522,16175503,21090563,213…	-	-	-	-	-	-	-	-	-	-
rs2476601	1:113834946-113834946	G	missense_variant	MODERATE	PTPN22	ENSG00000134242	Transcript	ENST00000910046.1	protein_coding	14/21	-	-	-	1978	1858	620	W/R	Tgg/Cgg	rs2476601,CM041826,COSV107454001	A	A/G/T	-	-1	-	HGNC	HGNC:9652	-	-	-	-	-	tolerated(1)	benign(0)	0.9726	benign,risk_factor	0,0,1	1,1,1	18248681,30409984,20941391,27417569,20444268,29334895,21121051,23820649,25652333,21507254,27336838,32607330,21060334,35088123,21968398,20410501,26870082,18987647,21931699,20805105,21980439,22654485,23251581,27092776,19838195,23049788,21408207,22927710,22972380,26843965,28732532,27716086,20453842,20933377,22355377,22102179,22541939,26106387,21383967,20018080,32831971,34070522,16175503,21090563,213…	-	-	-	-	-	-	-	-	-	-
rs2476601	1:113834946-113834946	T	missense_variant	MODERATE	PTPN22	ENSG00000134242	Transcript	ENST00000910046.1	protein_coding	14/21	-	-	-	1978	1858	620	W/R	Tgg/Agg	rs2476601,CM041826,COSV107454001	A	A/G/T	-	-1	-	HGNC	HGNC:9652	-	-	-	-	-	tolerated(1)	benign(0)	-	benign,risk_factor	0,0,1	1,1,1	18248681,30409984,20941391,27417569,20444268,29334895,21121051,23820649,25652333,21507254,27336838,32607330,21060334,35088123,21968398,20410501,26870082,18987647,21931699,20805105,21980439,22654485,23251581,27092776,19838195,23049788,21408207,22927710,22972380,26843965,28732532,27716086,20453842,20933377,22355377,22102179,22541939,26106387,21383967,20018080,32831971,34070522,16175503,21090563,213…	-	-	-	-	-	-	-	-	-	-
rs2476601	1:113834946-113834946	G	missense_variant	MODERATE	PTPN22	ENSG00000134242	Transcript	ENST00000910047.1	protein_coding	14/22	-	-	-	1980	1858	620	W/R	Tgg/Cgg	rs2476601,CM041826,COSV107454001	A	A/G/T	-	-1	-	HGNC	HGNC:9652	-	-	-	-	-	-	-	0.9726	benign,risk_factor	0,0,1	1,1,1	18248681,30409984,20941391,27417569,20444268,29334895,21121051,23820649,25652333,21507254,27336838,32607330,21060334,35088123,21968398,20410501,26870082,18987647,21931699,20805105,21980439,22654485,23251581,27092776,19838195,23049788,21408207,22927710,22972380,26843965,28732532,27716086,20453842,20933377,22355377,22102179,22541939,26106387,21383967,20018080,32831971,34070522,16175503,21090563,213…	-	-	-	-	-	-	-	-	-	-
rs2476601	1:113834946-113834946	T	missense_variant	MODERATE	PTPN22	ENSG00000134242	Transcript	ENST00000910047.1	protein_coding	14/22	-	-	-	1980	1858	620	W/R	Tgg/Agg	rs2476601,CM041826,COSV107454001	A	A/G/T	-	-1	-	HGNC	HGNC:9652	-	-	-	-	-	-	-	-	benign,risk_factor	0,0,1	1,1,1	18248681,30409984,20941391,27417569,20444268,29334895,21121051,23820649,25652333,21507254,27336838,32607330,21060334,35088123,21968398,20410501,26870082,18987647,21931699,20805105,21980439,22654485,23251581,27092776,19838195,23049788,21408207,22927710,22972380,26843965,28732532,27716086,20453842,20933377,22355377,22102179,22541939,26106387,21383967,20018080,32831971,34070522,16175503,21090563,213…	-	-	-	-	-	-	-	-	-	-
rs2476601	1:113834946-113834946	G	missense_variant	MODERATE	PTPN22	ENSG00000134242	Transcript	ENST00000910048.1	protein_coding	13/20	-	-	-	1860	1771	591	W/R	Tgg/Cgg	rs2476601,CM041826,COSV107454001	A	A/G/T	-	-1	-	HGNC	HGNC:9652	-	-	-	-	-	-	-	0.9726	benign,risk_factor	0,0,1	1,1,1	18248681,30409984,20941391,27417569,20444268,29334895,21121051,23820649,25652333,21507254,27336838,32607330,21060334,35088123,21968398,20410501,26870082,18987647,21931699,20805105,21980439,22654485,23251581,27092776,19838195,23049788,21408207,22927710,22972380,26843965,28732532,27716086,20453842,20933377,22355377,22102179,22541939,26106387,21383967,20018080,32831971,34070522,16175503,21090563,213…	-	-	-	-	-	-	-	-	-	-
rs2476601	1:113834946-113834946	T	missense_variant	MODERATE	PTPN22	ENSG00000134242	Transcript	ENST00000910048.1	protein_coding	13/20	-	-	-	1860	1771	591	W/R	Tgg/Agg	rs2476601,CM041826,COSV107454001	A	A/G/T	-	-1	-	HGNC	HGNC:9652	-	-	-	-	-	-	-	-	benign,risk_factor	0,0,1	1,1,1	18248681,30409984,20941391,27417569,20444268,29334895,21121051,23820649,25652333,21507254,27336838,32607330,21060334,35088123,21968398,20410501,26870082,18987647,21931699,20805105,21980439,22654485,23251581,27092776,19838195,23049788,21408207,22927710,22972380,26843965,28732532,27716086,20453842,20933377,22355377,22102179,22541939,26106387,21383967,20018080,32831971,34070522,16175503,21090563,213…	-	-	-	-	-	-	-	-	-	-
rs2476601	1:113834946-113834946	G	missense_variant	MODERATE	PTPN22	ENSG00000134242	Transcript	ENST00000910049.1	protein_coding	13/20	-	-	-	1869	1780	594	W/R	Tgg/Cgg	rs2476601,CM041826,COSV107454001	A	A/G/T	-	-1	-	HGNC	HGNC:9652	-	-	-	-	-	-	-	0.9726	benign,risk_factor	0,0,1	1,1,1	18248681,30409984,20941391,27417569,20444268,29334895,21121051,23820649,25652333,21507254,27336838,32607330,21060334,35088123,21968398,20410501,26870082,18987647,21931699,20805105,21980439,22654485,23251581,27092776,19838195,23049788,21408207,22927710,22972380,26843965,28732532,27716086,20453842,20933377,22355377,22102179,22541939,26106387,21383967,20018080,32831971,34070522,16175503,21090563,213…	-	-	-	-	-	-	-	-	-	-
rs2476601	1:113834946-113834946	T	missense_variant	MODERATE	PTPN22	ENSG00000134242	Transcript	ENST00000910049.1	protein_coding	13/20	-	-	-	1869	1780	594	W/R	Tgg/Agg	rs2476601,CM041826,COSV107454001	A	A/G/T	-	-1	-	HGNC	HGNC:9652	-	-	-	-	-	-	-	-	benign,risk_factor	0,0,1	1,1,1	18248681,30409984,20941391,27417569,20444268,29334895,21121051,23820649,25652333,21507254,27336838,32607330,21060334,35088123,21968398,20410501,26870082,18987647,21931699,20805105,21980439,22654485,23251581,27092776,19838195,23049788,21408207,22927710,22972380,26843965,28732532,27716086,20453842,20933377,22355377,22102179,22541939,26106387,21383967,20018080,32831971,34070522,16175503,21090563,213…	-	-	-	-	-	-	-	-	-	-
rs2476601	1:113834946-113834946	G	missense_variant	MODERATE	PTPN22	ENSG00000134242	Transcript	ENST00000910050.1	protein_coding	13/20	-	-	-	1872	1786	596	W/R	Tgg/Cgg	rs2476601,CM041826,COSV107454001	A	A/G/T	-	-1	-	HGNC	HGNC:9652	-	-	-	-	-	-	-	0.9726	benign,risk_factor	0,0,1	1,1,1	18248681,30409984,20941391,27417569,20444268,29334895,21121051,23820649,25652333,21507254,27336838,32607330,21060334,35088123,21968398,20410501,26870082,18987647,21931699,20805105,21980439,22654485,23251581,27092776,19838195,23049788,21408207,22927710,22972380,26843965,28732532,27716086,20453842,20933377,22355377,22102179,22541939,26106387,21383967,20018080,32831971,34070522,16175503,21090563,213…	-	-	-	-	-	-	-	-	-	-
rs2476601	1:113834946-113834946	T	missense_variant	MODERATE	PTPN22	ENSG00000134242	Transcript	ENST00000910050.1	protein_coding	13/20	-	-	-	1872	1786	596	W/R	Tgg/Agg	rs2476601,CM041826,COSV107454001	A	A/G/T	-	-1	-	HGNC	HGNC:9652	-	-	-	-	-	-	-	-	benign,risk_factor	0,0,1	1,1,1	18248681,30409984,20941391,27417569,20444268,29334895,21121051,23820649,25652333,21507254,27336838,32607330,21060334,35088123,21968398,20410501,26870082,18987647,21931699,20805105,21980439,22654485,23251581,27092776,19838195,23049788,21408207,22927710,22972380,26843965,28732532,27716086,20453842,20933377,22355377,22102179,22541939,26106387,21383967,20018080,32831971,34070522,16175503,21090563,213…	-	-	-	-	-	-	-	-	-	-
rs2476601	1:113834946-113834946	G	missense_variant	MODERATE	PTPN22	ENSG00000134242	Transcript	ENST00000910051.1	protein_coding	14/21	-	-	-	1915	1837	613	W/R	Tgg/Cgg	rs2476601,CM041826,COSV107454001	A	A/G/T	-	-1	-	HGNC	HGNC:9652	-	-	-	-	-	-	-	0.9726	benign,risk_factor	0,0,1	1,1,1	18248681,30409984,20941391,27417569,20444268,29334895,21121051,23820649,25652333,21507254,27336838,32607330,21060334,35088123,21968398,20410501,26870082,18987647,21931699,20805105,21980439,22654485,23251581,27092776,19838195,23049788,21408207,22927710,22972380,26843965,28732532,27716086,20453842,20933377,22355377,22102179,22541939,26106387,21383967,20018080,32831971,34070522,16175503,21090563,213…	-	-	-	-	-	-	-	-	-	-
rs2476601	1:113834946-113834946	T	missense_variant	MODERATE	PTPN22	ENSG00000134242	Transcript	ENST00000910051.1	protein_coding	14/21	-	-	-	1915	1837	613	W/R	Tgg/Agg	rs2476601,CM041826,COSV107454001	A	A/G/T	-	-1	-	HGNC	HGNC:9652	-	-	-	-	-	-	-	-	benign,risk_factor	0,0,1	1,1,1	18248681,30409984,20941391,27417569,20444268,29334895,21121051,23820649,25652333,21507254,27336838,32607330,21060334,35088123,21968398,20410501,26870082,18987647,21931699,20805105,21980439,22654485,23251581,27092776,19838195,23049788,21408207,22927710,22972380,26843965,28732532,27716086,20453842,20933377,22355377,22102179,22541939,26106387,21383967,20018080,32831971,34070522,16175503,21090563,213…	-	-	-	-	-	-	-	-	-	-
rs2476601	1:113834946-113834946	G	missense_variant	MODERATE	PTPN22	ENSG00000134242	Transcript	ENST00000910052.1	protein_coding	14/21	-	-	-	1947	1858	620	W/R	Tgg/Cgg	rs2476601,CM041826,COSV107454001	A	A/G/T	-	-1	-	HGNC	HGNC:9652	-	-	-	-	-	-	-	0.9726	benign,risk_factor	0,0,1	1,1,1	18248681,30409984,20941391,27417569,20444268,29334895,21121051,23820649,25652333,21507254,27336838,32607330,21060334,35088123,21968398,20410501,26870082,18987647,21931699,20805105,21980439,22654485,23251581,27092776,19838195,23049788,21408207,22927710,22972380,26843965,28732532,27716086,20453842,20933377,22355377,22102179,22541939,26106387,21383967,20018080,32831971,34070522,16175503,21090563,213…	-	-	-	-	-	-	-	-	-	-
rs2476601	1:113834946-113834946	T	missense_variant	MODERATE	PTPN22	ENSG00000134242	Transcript	ENST00000910052.1	protein_coding	14/21	-	-	-	1947	1858	620	W/R	Tgg/Agg	rs2476601,CM041826,COSV107454001	A	A/G/T	-	-1	-	HGNC	HGNC:9652	-	-	-	-	-	-	-	-	benign,risk_factor	0,0,1	1,1,1	18248681,30409984,20941391,27417569,20444268,29334895,21121051,23820649,25652333,21507254,27336838,32607330,21060334,35088123,21968398,20410501,26870082,18987647,21931699,20805105,21980439,22654485,23251581,27092776,19838195,23049788,21408207,22927710,22972380,26843965,28732532,27716086,20453842,20933377,22355377,22102179,22541939,26106387,21383967,20018080,32831971,34070522,16175503,21090563,213…	-	-	-	-	-	-	-	-	-	-
rs2476601	1:113834946-113834946	G	missense_variant	MODERATE	PTPN22	ENSG00000134242	Transcript	ENST00000910053.1	protein_coding	12/19	-	-	-	1761	1648	550	W/R	Tgg/Cgg	rs2476601,CM041826,COSV107454001	A	A/G/T	-	-1	-	HGNC	HGNC:9652	-	-	-	-	-	-	-	0.9726	benign,risk_factor	0,0,1	1,1,1	18248681,30409984,20941391,27417569,20444268,29334895,21121051,23820649,25652333,21507254,27336838,32607330,21060334,35088123,21968398,20410501,26870082,18987647,21931699,20805105,21980439,22654485,23251581,27092776,19838195,23049788,21408207,22927710,22972380,26843965,28732532,27716086,20453842,20933377,22355377,22102179,22541939,26106387,21383967,20018080,32831971,34070522,16175503,21090563,213…	-	-	-	-	-	-	-	-	-	-
rs2476601	1:113834946-113834946	T	missense_variant	MODERATE	PTPN22	ENSG00000134242	Transcript	ENST00000910053.1	protein_coding	12/19	-	-	-	1761	1648	550	W/R	Tgg/Agg	rs2476601,CM041826,COSV107454001	A	A/G/T	-	-1	-	HGNC	HGNC:9652	-	-	-	-	-	-	-	-	benign,risk_factor	0,0,1	1,1,1	18248681,30409984,20941391,27417569,20444268,29334895,21121051,23820649,25652333,21507254,27336838,32607330,21060334,35088123,21968398,20410501,26870082,18987647,21931699,20805105,21980439,22654485,23251581,27092776,19838195,23049788,21408207,22927710,22972380,26843965,28732532,27716086,20453842,20933377,22355377,22102179,22541939,26106387,21383967,20018080,32831971,34070522,16175503,21090563,213…	-	-	-	-	-	-	-	-	-	-
rs2476601	1:113834946-113834946	G	missense_variant	MODERATE	PTPN22	ENSG00000134242	Transcript	ENST00000941803.1	protein_coding	14/21	-	-	-	1944	1858	620	W/R	Tgg/Cgg	rs2476601,CM041826,COSV107454001	A	A/G/T	-	-1	-	HGNC	HGNC:9652	-	-	-	-	A2	-	-	0.9726	benign,risk_factor	0,0,1	1,1,1	18248681,30409984,20941391,27417569,20444268,29334895,21121051,23820649,25652333,21507254,27336838,32607330,21060334,35088123,21968398,20410501,26870082,18987647,21931699,20805105,21980439,22654485,23251581,27092776,19838195,23049788,21408207,22927710,22972380,26843965,28732532,27716086,20453842,20933377,22355377,22102179,22541939,26106387,21383967,20018080,32831971,34070522,16175503,21090563,213…	-	-	-	-	-	-	-	-	-	-
rs2476601	1:113834946-113834946	T	missense_variant	MODERATE	PTPN22	ENSG00000134242	Transcript	ENST00000941803.1	protein_coding	14/21	-	-	-	1944	1858	620	W/R	Tgg/Agg	rs2476601,CM041826,COSV107454001	A	A/G/T	-	-1	-	HGNC	HGNC:9652	-	-	-	-	A2	-	-	-	benign,risk_factor	0,0,1	1,1,1	18248681,30409984,20941391,27417569,20444268,29334895,21121051,23820649,25652333,21507254,27336838,32607330,21060334,35088123,21968398,20410501,26870082,18987647,21931699,20805105,21980439,22654485,23251581,27092776,19838195,23049788,21408207,22927710,22972380,26843965,28732532,27716086,20453842,20933377,22355377,22102179,22541939,26106387,21383967,20018080,32831971,34070522,16175503,21090563,213…	-	-	-	-	-	-	-	-	-	-
rs2476601	1:113834946-113834946	G	missense_variant	MODERATE	PTPN22	ENSG00000134242	Transcript	ENST00000941804.1	protein_coding	13/20	-	-	-	1845	1759	587	W/R	Tgg/Cgg	rs2476601,CM041826,COSV107454001	A	A/G/T	-	-1	-	HGNC	HGNC:9652	-	-	-	-	-	-	-	0.9726	benign,risk_factor	0,0,1	1,1,1	18248681,30409984,20941391,27417569,20444268,29334895,21121051,23820649,25652333,21507254,27336838,32607330,21060334,35088123,21968398,20410501,26870082,18987647,21931699,20805105,21980439,22654485,23251581,27092776,19838195,23049788,21408207,22927710,22972380,26843965,28732532,27716086,20453842,20933377,22355377,22102179,22541939,26106387,21383967,20018080,32831971,34070522,16175503,21090563,213…	-	-	-	-	-	-	-	-	-	-
rs2476601	1:113834946-113834946	T	missense_variant	MODERATE	PTPN22	ENSG00000134242	Transcript	ENST00000941804.1	protein_coding	13/20	-	-	-	1845	1759	587	W/R	Tgg/Agg	rs2476601,CM041826,COSV107454001	A	A/G/T	-	-1	-	HGNC	HGNC:9652	-	-	-	-	-	-	-	-	benign,risk_factor	0,0,1	1,1,1	18248681,30409984,20941391,27417569,20444268,29334895,21121051,23820649,25652333,21507254,27336838,32607330,21060334,35088123,21968398,20410501,26870082,18987647,21931699,20805105,21980439,22654485,23251581,27092776,19838195,23049788,21408207,22927710,22972380,26843965,28732532,27716086,20453842,20933377,22355377,22102179,22541939,26106387,21383967,20018080,32831971,34070522,16175503,21090563,213…	-	-	-	-	-	-	-	-	-	-
rs7098100	10:21545607-21545607	A	intron_variant	MODIFIER	MLLT10	ENSG00000078403	Transcript	ENST00000307729.12	protein_coding	-	3/22	-	-	-	-	-	-	-	rs7098100	G	G/A	-	1	-	HGNC	HGNC:16063	MANE_Select	NM_001195626.3	-	1	P3	-	-	0.3001	-	-	1	26231170,23535730,29059683,36819030,36356581,36914876,32450446,32066663,37740403,39341862	-	-	-	-	-	-	-	-	-	-
rs7098100	10:21545607-21545607	A	intron_variant	MODIFIER	MLLT10	ENSG00000078403	Transcript	ENST00000377059.7	protein_coding	-	2/21	-	-	-	-	-	-	-	rs7098100	G	G/A	-	1	-	HGNC	HGNC:16063	-	-	-	1	P3	-	-	0.3001	-	-	1	26231170,23535730,29059683,36819030,36356581,36914876,32450446,32066663,37740403,39341862	-	-	-	-	-	-	-	-	-	-
rs7098100	10:21545607-21545607	A	intron_variant	MODIFIER	MLLT10	ENSG00000078403	Transcript	ENST00000377072.8	protein_coding	-	3/23	-	-	-	-	-	-	-	rs7098100	G	G/A	-	1	-	HGNC	HGNC:16063	-	-	-	1	-	-	-	0.3001	-	-	1	26231170,23535730,29059683,36819030,36356581,36914876,32450446,32066663,37740403,39341862	-	-	-	-	-	-	-	-	-	-
rs7098100	10:21545607-21545607	A	intron_variant	MODIFIER	MLLT10	ENSG00000078403	Transcript	ENST00000377091.7	protein_coding	-	3/4	-	-	-	-	-	-	-	rs7098100	G	G/A	-	1	-	HGNC	HGNC:16063	-	-	-	1	-	-	-	0.3001	-	-	1	26231170,23535730,29059683,36819030,36356581,36914876,32450446,32066663,37740403,39341862	-	-	-	-	-	-	-	-	-	-
rs7098100	10:21545607-21545607	A	intron_variant	MODIFIER	MLLT10	ENSG00000078403	Transcript	ENST00000377100.8	protein_coding	-	3/3	-	-	-	-	-	-	-	rs7098100	G	G/A	-	1	-	HGNC	HGNC:16063	-	-	-	2	-	-	-	0.3001	-	-	1	26231170,23535730,29059683,36819030,36356581,36914876,32450446,32066663,37740403,39341862	-	-	-	-	-	-	-	-	-	-
rs7098100	10:21545607-21545607	A	intron_variant,NMD_transcript_variant	MODIFIER	MLLT10	ENSG00000078403	Transcript	ENST00000430455.2	nonsense_mediated_decay	-	2/4	-	-	-	-	-	-	-	rs7098100	G	G/A	-	1	cds_start_NF	HGNC	HGNC:16063	-	-	-	1	-	-	-	0.3001	-	-	1	26231170,23535730,29059683,36819030,36356581,36914876,32450446,32066663,37740403,39341862	-	-	-	-	-	-	-	-	-	-
rs7098100	10:21545607-21545607	A	intron_variant,NMD_transcript_variant	MODIFIER	MLLT10	ENSG00000078403	Transcript	ENST00000462999.5	nonsense_mediated_decay	-	3/4	-	-	-	-	-	-	-	rs7098100	G	G/A	-	1	cds_start_NF	HGNC	HGNC:16063	-	-	-	1	-	-	-	0.3001	-	-	1	26231170,23535730,29059683,36819030,36356581,36914876,32450446,32066663,37740403,39341862	-	-	-	-	-	-	-	-	-	-
rs7098100	10:21545607-21545607	A	intron_variant,non_coding_transcript_variant	MODIFIER	MLLT10	ENSG00000078403	Transcript	ENST00000476557.5	retained_intron	-	2/3	-	-	-	-	-	-	-	rs7098100	G	G/A	-	1	-	HGNC	HGNC:16063	-	-	-	1	-	-	-	0.3001	-	-	1	26231170,23535730,29059683,36819030,36356581,36914876,32450446,32066663,37740403,39341862	-	-	-	-	-	-	-	-	-	-
rs7098100	10:21545607-21545607	A	intron_variant,non_coding_transcript_variant	MODIFIER	MLLT10	ENSG00000078403	Transcript	ENST00000479634.1	protein_coding_CDS_not_defined	-	1/2	-	-	-	-	-	-	-	rs7098100	G	G/A	-	1	-	HGNC	HGNC:16063	-	-	-	1	-	-	-	0.3001	-	-	1	26231170,23535730,29059683,36819030,36356581,36914876,32450446,32066663,37740403,39341862	-	-	-	-	-	-	-	-	-	-
rs7098100	10:21545607-21545607	A	intron_variant,non_coding_transcript_variant	MODIFIER	MLLT10	ENSG00000078403	Transcript	ENST00000480415.6	protein_coding_CDS_not_defined	-	2/2	-	-	-	-	-	-	-	rs7098100	G	G/A	-	1	-	HGNC	HGNC:16063	-	-	-	1	-	-	-	0.3001	-	-	1	26231170,23535730,29059683,36819030,36356581,36914876,32450446,32066663,37740403,39341862	-	-	-	-	-	-	-	-	-	-
rs7098100	10:21545607-21545607	A	intron_variant,NMD_transcript_variant	MODIFIER	MLLT10	ENSG00000078403	Transcript	ENST00000495130.5	nonsense_mediated_decay	-	3/6	-	-	-	-	-	-	-	rs7098100	G	G/A	-	1	-	HGNC	HGNC:16063	-	-	-	3	-	-	-	0.3001	-	-	1	26231170,23535730,29059683,36819030,36356581,36914876,32450446,32066663,37740403,39341862	-	-	-	-	-	-	-	-	-	-
rs7098100	10:21545607-21545607	A	intron_variant	MODIFIER	MLLT10	ENSG00000078403	Transcript	ENST00000621220.4	protein_coding	-	2/3	-	-	-	-	-	-	-	rs7098100	G	G/A	-	1	-	HGNC	HGNC:16063	-	-	-	1	-	-	-	0.3001	-	-	1	26231170,23535730,29059683,36819030,36356581,36914876,32450446,32066663,37740403,39341862	-	-	-	-	-	-	-	-	-	-
rs7098100	10:21545607-21545607	A	intron_variant	MODIFIER	MLLT10	ENSG00000078403	Transcript	ENST00000631589.1	protein_coding	-	3/22	-	-	-	-	-	-	-	rs7098100	G	G/A	-	1	-	HGNC	HGNC:16063	-	-	-	5	P3	-	-	0.3001	-	-	1	26231170,23535730,29059683,36819030,36356581,36914876,32450446,32066663,37740403,39341862	-	-	-	-	-	-	-	-	-	-
rs7098100	10:21545607-21545607	A	intron_variant	MODIFIER	MLLT10	ENSG00000078403	Transcript	ENST00000650772.1	protein_coding	-	3/5	-	-	-	-	-	-	-	rs7098100	G	G/A	-	1	cds_end_NF	HGNC	HGNC:16063	-	-	-	-	-	-	-	0.3001	-	-	1	26231170,23535730,29059683,36819030,36356581,36914876,32450446,32066663,37740403,39341862	-	-	-	-	-	-	-	-	-	-
rs7098100	10:21545607-21545607	A	intron_variant,NMD_transcript_variant	MODIFIER	MLLT10	ENSG00000078403	Transcript	ENST00000650893.1	nonsense_mediated_decay	-	3/24	-	-	-	-	-	-	-	rs7098100	G	G/A	-	1	-	HGNC	HGNC:16063	-	-	-	-	-	-	-	0.3001	-	-	1	26231170,23535730,29059683,36819030,36356581,36914876,32450446,32066663,37740403,39341862	-	-	-	-	-	-	-	-	-	-
rs7098100	10:21545607-21545607	A	intron_variant	MODIFIER	MLLT10	ENSG00000078403	Transcript	ENST00000651097.1	protein_coding	-	2/5	-	-	-	-	-	-	-	rs7098100	G	G/A	-	1	cds_end_NF	HGNC	HGNC:16063	-	-	-	-	-	-	-	0.3001	-	-	1	26231170,23535730,29059683,36819030,36356581,36914876,32450446,32066663,37740403,39341862	-	-	-	-	-	-	-	-	-	-
rs7098100	10:21545607-21545607	A	intron_variant,NMD_transcript_variant	MODIFIER	MLLT10	ENSG00000078403	Transcript	ENST00000651298.1	nonsense_mediated_decay	-	3/25	-	-	-	-	-	-	-	rs7098100	G	G/A	-	1	-	HGNC	HGNC:16063	-	-	-	-	-	-	-	0.3001	-	-	1	26231170,23535730,29059683,36819030,36356581,36914876,32450446,32066663,37740403,39341862	-	-	-	-	-	-	-	-	-	-
rs7098100	10:21545607-21545607	A	intron_variant	MODIFIER	MLLT10	ENSG00000078403	Transcript	ENST00000652497.1	protein_coding	-	3/3	-	-	-	-	-	-	-	rs7098100	G	G/A	-	1	-	HGNC	HGNC:16063	-	-	-	-	-	-	-	0.3001	-	-	1	26231170,23535730,29059683,36819030,36356581,36914876,32450446,32066663,37740403,39341862	-	-	-	-	-	-	-	-	-	-
rs7098100	10:21545607-21545607	A	intron_variant	MODIFIER	MLLT10	ENSG00000078403	Transcript	ENST00000858156.1	protein_coding	-	3/22	-	-	-	-	-	-	-	rs7098100	G	G/A	-	1	-	HGNC	HGNC:16063	-	-	-	-	-	-	-	0.3001	-	-	1	26231170,23535730,29059683,36819030,36356581,36914876,32450446,32066663,37740403,39341862	-	-	-	-	-	-	-	-	-	-
rs7098100	10:21545607-21545607	A	intron_variant	MODIFIER	MLLT10	ENSG00000078403	Transcript	ENST00000937604.1	protein_coding	-	3/23	-	-	-	-	-	-	-	rs7098100	G	G/A	-	1	-	HGNC	HGNC:16063	-	-	-	-	-	-	-	0.3001	-	-	1	26231170,23535730,29059683,36819030,36356581,36914876,32450446,32066663,37740403,39341862	-	-	-	-	-	-	-	-	-	-
rs7098100	10:21545607-21545607	A	intron_variant	MODIFIER	MLLT10	ENSG00000078403	Transcript	ENST00000942647.1	protein_coding	-	3/22	-	-	-	-	-	-	-	rs7098100	G	G/A	-	1	-	HGNC	HGNC:16063	-	-	-	-	-	-	-	0.3001	-	-	1	26231170,23535730,29059683,36819030,36356581,36914876,32450446,32066663,37740403,39341862	-	-	-	-	-	-	-	-	-	-
rs7098100	10:21545607-21545607	A	intron_variant	MODIFIER	MLLT10	ENSG00000078403	Transcript	ENST00000942648.1	protein_coding	-	3/21	-	-	-	-	-	-	-	rs7098100	G	G/A	-	1	-	HGNC	HGNC:16063	-	-	-	-	A1	-	-	0.3001	-	-	1	26231170,23535730,29059683,36819030,36356581,36914876,32450446,32066663,37740403,39341862	-	-	-	-	-	-	-	-	-	-
rs3184504	12:111446804-111446804	A	missense_variant	MODERATE	SH2B3	ENSG00000111252	Transcript	ENST00000341259.7	protein_coding	3/8	-	-	-	1166	784	262	W/R	Tgg/Agg	rs3184504,CM084630,COSV57981059	T	T/A/C/G	-	1	-	HGNC	HGNC:29605	MANE_Select	NM_005475.3	-	1	P2	tolerated(1)	benign(0)	-	-	0,0,1	1,1,1	20610812,19430483,20224392,22504314,21507254,24987407,20190752,19430479,35088123,26870082,19862010,20805105,25542012,19913121,20440292,21369780,21378990,21860704,21875899,22144573,22151179,22588700,23468967,24932356,26847647,26892960,26958643,27189168,27313952,28686695,31845553,24219970,26293461,26950853,28209224,19956433,20729558,20971364,22216278,22363065,22848412,24931982,27294088,20453842,209…	-	-	-	-	-	-	-	-	-	-
rs3184504	12:111446804-111446804	C	missense_variant	MODERATE	SH2B3	ENSG00000111252	Transcript	ENST00000341259.7	protein_coding	3/8	-	-	-	1166	784	262	W/R	Tgg/Cgg	rs3184504,CM084630,COSV57981059	T	T/A/C/G	-	1	-	HGNC	HGNC:29605	MANE_Select	NM_005475.3	-	1	P2	tolerated(1)	benign(0)	0.8526	benign	0,0,1	1,1,1	20610812,19430483,20224392,22504314,21507254,24987407,20190752,19430479,35088123,26870082,19862010,20805105,25542012,19913121,20440292,21369780,21378990,21860704,21875899,22144573,22151179,22588700,23468967,24932356,26847647,26892960,26958643,27189168,27313952,28686695,31845553,24219970,26293461,26950853,28209224,19956433,20729558,20971364,22216278,22363065,22848412,24931982,27294088,20453842,209…	-	-	-	-	-	-	-	-	-	-
rs3184504	12:111446804-111446804	G	missense_variant	MODERATE	SH2B3	ENSG00000111252	Transcript	ENST00000341259.7	protein_coding	3/8	-	-	-	1166	784	262	W/G	Tgg/Ggg	rs3184504,CM084630,COSV57981059	T	T/A/C/G	-	1	-	HGNC	HGNC:29605	MANE_Select	NM_005475.3	-	1	P2	deleterious(0.01)	benign(0)	-	-	0,0,1	1,1,1	20610812,19430483,20224392,22504314,21507254,24987407,20190752,19430479,35088123,26870082,19862010,20805105,25542012,19913121,20440292,21369780,21378990,21860704,21875899,22144573,22151179,22588700,23468967,24932356,26847647,26892960,26958643,27189168,27313952,28686695,31845553,24219970,26293461,26950853,28209224,19956433,20729558,20971364,22216278,22363065,22848412,24931982,27294088,20453842,209…	-	-	-	-	-	-	-	-	-	-
rs3184504	12:111446804-111446804	A	missense_variant	MODERATE	SH2B3	ENSG00000111252	Transcript	ENST00000538307.1	protein_coding	2/7	-	-	-	218	178	60	W/R	Tgg/Agg	rs3184504,CM084630,COSV57981059	T	T/A/C/G	-	1	-	HGNC	HGNC:29605	-	-	-	2	-	tolerated(1)	benign(0)	-	-	0,0,1	1,1,1	20610812,19430483,20224392,22504314,21507254,24987407,20190752,19430479,35088123,26870082,19862010,20805105,25542012,19913121,20440292,21369780,21378990,21860704,21875899,22144573,22151179,22588700,23468967,24932356,26847647,26892960,26958643,27189168,27313952,28686695,31845553,24219970,26293461,26950853,28209224,19956433,20729558,20971364,22216278,22363065,22848412,24931982,27294088,20453842,209…	-	-	-	-	-	-	-	-	-	-
rs3184504	12:111446804-111446804	C	missense_variant	MODERATE	SH2B3	ENSG00000111252	Transcript	ENST00000538307.1	protein_coding	2/7	-	-	-	218	178	60	W/R	Tgg/Cgg	rs3184504,CM084630,COSV57981059	T	T/A/C/G	-	1	-	HGNC	HGNC:29605	-	-	-	2	-	tolerated(1)	benign(0)	0.8526	benign	0,0,1	1,1,1	20610812,19430483,20224392,22504314,21507254,24987407,20190752,19430479,35088123,26870082,19862010,20805105,25542012,19913121,20440292,21369780,21378990,21860704,21875899,22144573,22151179,22588700,23468967,24932356,26847647,26892960,26958643,27189168,27313952,28686695,31845553,24219970,26293461,26950853,28209224,19956433,20729558,20971364,22216278,22363065,22848412,24931982,27294088,20453842,209…	-	-	-	-	-	-	-	-	-	-
rs3184504	12:111446804-111446804	G	missense_variant	MODERATE	SH2B3	ENSG00000111252	Transcript	ENST00000538307.1	protein_coding	2/7	-	-	-	218	178	60	W/G	Tgg/Ggg	rs3184504,CM084630,COSV57981059	T	T/A/C/G	-	1	-	HGNC	HGNC:29605	-	-	-	2	-	deleterious(0)	benign(0)	-	-	0,0,1	1,1,1	20610812,19430483,20224392,22504314,21507254,24987407,20190752,19430479,35088123,26870082,19862010,20805105,25542012,19913121,20440292,21369780,21378990,21860704,21875899,22144573,22151179,22588700,23468967,24932356,26847647,26892960,26958643,27189168,27313952,28686695,31845553,24219970,26293461,26950853,28209224,19956433,20729558,20971364,22216278,22363065,22848412,24931982,27294088,20453842,209…	-	-	-	-	-	-	-	-	-	-
rs3184504	12:111446804-111446804	A	downstream_gene_variant	MODIFIER	SH2B3	ENSG00000111252	Transcript	ENST00000550925.2	protein_coding	-	-	-	-	-	-	-	-	-	rs3184504,CM084630,COSV57981059	T	T/A/C/G	1956	1	cds_start_NF,cds_end_NF	HGNC	HGNC:29605	-	-	-	5	-	-	-	-	-	0,0,1	1,1,1	20610812,19430483,20224392,22504314,21507254,24987407,20190752,19430479,35088123,26870082,19862010,20805105,25542012,19913121,20440292,21369780,21378990,21860704,21875899,22144573,22151179,22588700,23468967,24932356,26847647,26892960,26958643,27189168,27313952,28686695,31845553,24219970,26293461,26950853,28209224,19956433,20729558,20971364,22216278,22363065,22848412,24931982,27294088,20453842,209…	-	-	-	-	-	-	-	-	-	-
rs3184504	12:111446804-111446804	C	downstream_gene_variant	MODIFIER	SH2B3	ENSG00000111252	Transcript	ENST00000550925.2	protein_coding	-	-	-	-	-	-	-	-	-	rs3184504,CM084630,COSV57981059	T	T/A/C/G	1956	1	cds_start_NF,cds_end_NF	HGNC	HGNC:29605	-	-	-	5	-	-	-	0.8526	benign	0,0,1	1,1,1	20610812,19430483,20224392,22504314,21507254,24987407,20190752,19430479,35088123,26870082,19862010,20805105,25542012,19913121,20440292,21369780,21378990,21860704,21875899,22144573,22151179,22588700,23468967,24932356,26847647,26892960,26958643,27189168,27313952,28686695,31845553,24219970,26293461,26950853,28209224,19956433,20729558,20971364,22216278,22363065,22848412,24931982,27294088,20453842,209…	-	-	-	-	-	-	-	-	-	-
rs3184504	12:111446804-111446804	G	downstream_gene_variant	MODIFIER	SH2B3	ENSG00000111252	Transcript	ENST00000550925.2	protein_coding	-	-	-	-	-	-	-	-	-	rs3184504,CM084630,COSV57981059	T	T/A/C/G	1956	1	cds_start_NF,cds_end_NF	HGNC	HGNC:29605	-	-	-	5	-	-	-	-	-	0,0,1	1,1,1	20610812,19430483,20224392,22504314,21507254,24987407,20190752,19430479,35088123,26870082,19862010,20805105,25542012,19913121,20440292,21369780,21378990,21860704,21875899,22144573,22151179,22588700,23468967,24932356,26847647,26892960,26958643,27189168,27313952,28686695,31845553,24219970,26293461,26950853,28209224,19956433,20729558,20971364,22216278,22363065,22848412,24931982,27294088,20453842,209…	-	-	-	-	-	-	-	-	-	-
rs3184504	12:111446804-111446804	A	intron_variant,NMD_transcript_variant	MODIFIER	ATXN2	ENSG00000204842	Transcript	ENST00000642389.2	nonsense_mediated_decay	-	26/26	-	-	-	-	-	-	-	rs3184504,CM084630,COSV57981059	T	T/A/C/G	-	-1	-	HGNC	HGNC:10555	-	-	-	-	-	-	-	-	-	0,0,1	1,1,1	20610812,19430483,20224392,22504314,21507254,24987407,20190752,19430479,35088123,26870082,19862010,20805105,25542012,19913121,20440292,21369780,21378990,21860704,21875899,22144573,22151179,22588700,23468967,24932356,26847647,26892960,26958643,27189168,27313952,28686695,31845553,24219970,26293461,26950853,28209224,19956433,20729558,20971364,22216278,22363065,22848412,24931982,27294088,20453842,209…	-	-	-	-	-	-	-	-	-	-
rs3184504	12:111446804-111446804	C	intron_variant,NMD_transcript_variant	MODIFIER	ATXN2	ENSG00000204842	Transcript	ENST00000642389.2	nonsense_mediated_decay	-	26/26	-	-	-	-	-	-	-	rs3184504,CM084630,COSV57981059	T	T/A/C/G	-	-1	-	HGNC	HGNC:10555	-	-	-	-	-	-	-	0.8526	benign	0,0,1	1,1,1	20610812,19430483,20224392,22504314,21507254,24987407,20190752,19430479,35088123,26870082,19862010,20805105,25542012,19913121,20440292,21369780,21378990,21860704,21875899,22144573,22151179,22588700,23468967,24932356,26847647,26892960,26958643,27189168,27313952,28686695,31845553,24219970,26293461,26950853,28209224,19956433,20729558,20971364,22216278,22363065,22848412,24931982,27294088,20453842,209…	-	-	-	-	-	-	-	-	-	-
rs3184504	12:111446804-111446804	G	intron_variant,NMD_transcript_variant	MODIFIER	ATXN2	ENSG00000204842	Transcript	ENST00000642389.2	nonsense_mediated_decay	-	26/26	-	-	-	-	-	-	-	rs3184504,CM084630,COSV57981059	T	T/A/C/G	-	-1	-	HGNC	HGNC:10555	-	-	-	-	-	-	-	-	-	0,0,1	1,1,1	20610812,19430483,20224392,22504314,21507254,24987407,20190752,19430479,35088123,26870082,19862010,20805105,25542012,19913121,20440292,21369780,21378990,21860704,21875899,22144573,22151179,22588700,23468967,24932356,26847647,26892960,26958643,27189168,27313952,28686695,31845553,24219970,26293461,26950853,28209224,19956433,20729558,20971364,22216278,22363065,22848412,24931982,27294088,20453842,209…	-	-	-	-	-	-	-	-	-	-
rs3184504	12:111446804-111446804	A	missense_variant	MODERATE	SH2B3	ENSG00000111252	Transcript	ENST00000896496.1	protein_coding	3/8	-	-	-	878	784	262	W/R	Tgg/Agg	rs3184504,CM084630,COSV57981059	T	T/A/C/G	-	1	-	HGNC	HGNC:29605	-	-	-	-	A2	-	-	-	-	0,0,1	1,1,1	20610812,19430483,20224392,22504314,21507254,24987407,20190752,19430479,35088123,26870082,19862010,20805105,25542012,19913121,20440292,21369780,21378990,21860704,21875899,22144573,22151179,22588700,23468967,24932356,26847647,26892960,26958643,27189168,27313952,28686695,31845553,24219970,26293461,26950853,28209224,19956433,20729558,20971364,22216278,22363065,22848412,24931982,27294088,20453842,209…	-	-	-	-	-	-	-	-	-	-
rs3184504	12:111446804-111446804	C	missense_variant	MODERATE	SH2B3	ENSG00000111252	Transcript	ENST00000896496.1	protein_coding	3/8	-	-	-	878	784	262	W/R	Tgg/Cgg	rs3184504,CM084630,COSV57981059	T	T/A/C/G	-	1	-	HGNC	HGNC:29605	-	-	-	-	A2	-	-	0.8526	benign	0,0,1	1,1,1	20610812,19430483,20224392,22504314,21507254,24987407,20190752,19430479,35088123,26870082,19862010,20805105,25542012,19913121,20440292,21369780,21378990,21860704,21875899,22144573,22151179,22588700,23468967,24932356,26847647,26892960,26958643,27189168,27313952,28686695,31845553,24219970,26293461,26950853,28209224,19956433,20729558,20971364,22216278,22363065,22848412,24931982,27294088,20453842,209…	-	-	-	-	-	-	-	-	-	-
rs3184504	12:111446804-111446804	G	missense_variant	MODERATE	SH2B3	ENSG00000111252	Transcript	ENST00000896496.1	protein_coding	3/8	-	-	-	878	784	262	W/G	Tgg/Ggg	rs3184504,CM084630,COSV57981059	T	T/A/C/G	-	1	-	HGNC	HGNC:29605	-	-	-	-	A2	-	-	-	-	0,0,1	1,1,1	20610812,19430483,20224392,22504314,21507254,24987407,20190752,19430479,35088123,26870082,19862010,20805105,25542012,19913121,20440292,21369780,21378990,21860704,21875899,22144573,22151179,22588700,23468967,24932356,26847647,26892960,26958643,27189168,27313952,28686695,31845553,24219970,26293461,26950853,28209224,19956433,20729558,20971364,22216278,22363065,22848412,24931982,27294088,20453842,209…	-	-	-	-	-	-	-	-	-	-
rs3184504	12:111446804-111446804	A	missense_variant	MODERATE	SH2B3	ENSG00000111252	Transcript	ENST00000896497.1	protein_coding	4/9	-	-	-	961	784	262	W/R	Tgg/Agg	rs3184504,CM084630,COSV57981059	T	T/A/C/G	-	1	-	HGNC	HGNC:29605	-	-	-	-	P2	tolerated(1)	benign(0)	-	-	0,0,1	1,1,1	20610812,19430483,20224392,22504314,21507254,24987407,20190752,19430479,35088123,26870082,19862010,20805105,25542012,19913121,20440292,21369780,21378990,21860704,21875899,22144573,22151179,22588700,23468967,24932356,26847647,26892960,26958643,27189168,27313952,28686695,31845553,24219970,26293461,26950853,28209224,19956433,20729558,20971364,22216278,22363065,22848412,24931982,27294088,20453842,209…	-	-	-	-	-	-	-	-	-	-
rs3184504	12:111446804-111446804	C	missense_variant	MODERATE	SH2B3	ENSG00000111252	Transcript	ENST00000896497.1	protein_coding	4/9	-	-	-	961	784	262	W/R	Tgg/Cgg	rs3184504,CM084630,COSV57981059	T	T/A/C/G	-	1	-	HGNC	HGNC:29605	-	-	-	-	P2	tolerated(1)	benign(0)	0.8526	benign	0,0,1	1,1,1	20610812,19430483,20224392,22504314,21507254,24987407,20190752,19430479,35088123,26870082,19862010,20805105,25542012,19913121,20440292,21369780,21378990,21860704,21875899,22144573,22151179,22588700,23468967,24932356,26847647,26892960,26958643,27189168,27313952,28686695,31845553,24219970,26293461,26950853,28209224,19956433,20729558,20971364,22216278,22363065,22848412,24931982,27294088,20453842,209…	-	-	-	-	-	-	-	-	-	-
rs3184504	12:111446804-111446804	G	missense_variant	MODERATE	SH2B3	ENSG00000111252	Transcript	ENST00000896497.1	protein_coding	4/9	-	-	-	961	784	262	W/G	Tgg/Ggg	rs3184504,CM084630,COSV57981059	T	T/A/C/G	-	1	-	HGNC	HGNC:29605	-	-	-	-	P2	deleterious(0.01)	benign(0)	-	-	0,0,1	1,1,1	20610812,19430483,20224392,22504314,21507254,24987407,20190752,19430479,35088123,26870082,19862010,20805105,25542012,19913121,20440292,21369780,21378990,21860704,21875899,22144573,22151179,22588700,23468967,24932356,26847647,26892960,26958643,27189168,27313952,28686695,31845553,24219970,26293461,26950853,28209224,19956433,20729558,20971364,22216278,22363065,22848412,24931982,27294088,20453842,209…	-	-	-	-	-	-	-	-	-	-
rs3184504	12:111446804-111446804	A	missense_variant	MODERATE	SH2B3	ENSG00000111252	Transcript	ENST00000935781.1	protein_coding	3/8	-	-	-	936	784	262	W/R	Tgg/Agg	rs3184504,CM084630,COSV57981059	T	T/A/C/G	-	1	-	HGNC	HGNC:29605	-	-	-	-	P2	tolerated(1)	benign(0)	-	-	0,0,1	1,1,1	20610812,19430483,20224392,22504314,21507254,24987407,20190752,19430479,35088123,26870082,19862010,20805105,25542012,19913121,20440292,21369780,21378990,21860704,21875899,22144573,22151179,22588700,23468967,24932356,26847647,26892960,26958643,27189168,27313952,28686695,31845553,24219970,26293461,26950853,28209224,19956433,20729558,20971364,22216278,22363065,22848412,24931982,27294088,20453842,209…	-	-	-	-	-	-	-	-	-	-
rs3184504	12:111446804-111446804	C	missense_variant	MODERATE	SH2B3	ENSG00000111252	Transcript	ENST00000935781.1	protein_coding	3/8	-	-	-	936	784	262	W/R	Tgg/Cgg	rs3184504,CM084630,COSV57981059	T	T/A/C/G	-	1	-	HGNC	HGNC:29605	-	-	-	-	P2	tolerated(1)	benign(0)	0.8526	benign	0,0,1	1,1,1	20610812,19430483,20224392,22504314,21507254,24987407,20190752,19430479,35088123,26870082,19862010,20805105,25542012,19913121,20440292,21369780,21378990,21860704,21875899,22144573,22151179,22588700,23468967,24932356,26847647,26892960,26958643,27189168,27313952,28686695,31845553,24219970,26293461,26950853,28209224,19956433,20729558,20971364,22216278,22363065,22848412,24931982,27294088,20453842,209…	-	-	-	-	-	-	-	-	-	-
rs3184504	12:111446804-111446804	G	missense_variant	MODERATE	SH2B3	ENSG00000111252	Transcript	ENST00000935781.1	protein_coding	3/8	-	-	-	936	784	262	W/G	Tgg/Ggg	rs3184504,CM084630,COSV57981059	T	T/A/C/G	-	1	-	HGNC	HGNC:29605	-	-	-	-	P2	deleterious(0.01)	benign(0)	-	-	0,0,1	1,1,1	20610812,19430483,20224392,22504314,21507254,24987407,20190752,19430479,35088123,26870082,19862010,20805105,25542012,19913121,20440292,21369780,21378990,21860704,21875899,22144573,22151179,22588700,23468967,24932356,26847647,26892960,26958643,27189168,27313952,28686695,31845553,24219970,26293461,26950853,28209224,19956433,20729558,20971364,22216278,22363065,22848412,24931982,27294088,20453842,209…	-	-	-	-	-	-	-	-	-	-
rs3184504	12:111446804-111446804	A	missense_variant	MODERATE	SH2B3	ENSG00000111252	Transcript	ENST00000935782.1	protein_coding	3/8	-	-	-	906	784	262	W/R	Tgg/Agg	rs3184504,CM084630,COSV57981059	T	T/A/C/G	-	1	-	HGNC	HGNC:29605	-	-	-	-	A2	-	-	-	-	0,0,1	1,1,1	20610812,19430483,20224392,22504314,21507254,24987407,20190752,19430479,35088123,26870082,19862010,20805105,25542012,19913121,20440292,21369780,21378990,21860704,21875899,22144573,22151179,22588700,23468967,24932356,26847647,26892960,26958643,27189168,27313952,28686695,31845553,24219970,26293461,26950853,28209224,19956433,20729558,20971364,22216278,22363065,22848412,24931982,27294088,20453842,209…	-	-	-	-	-	-	-	-	-	-
rs3184504	12:111446804-111446804	C	missense_variant	MODERATE	SH2B3	ENSG00000111252	Transcript	ENST00000935782.1	protein_coding	3/8	-	-	-	906	784	262	W/R	Tgg/Cgg	rs3184504,CM084630,COSV57981059	T	T/A/C/G	-	1	-	HGNC	HGNC:29605	-	-	-	-	A2	-	-	0.8526	benign	0,0,1	1,1,1	20610812,19430483,20224392,22504314,21507254,24987407,20190752,19430479,35088123,26870082,19862010,20805105,25542012,19913121,20440292,21369780,21378990,21860704,21875899,22144573,22151179,22588700,23468967,24932356,26847647,26892960,26958643,27189168,27313952,28686695,31845553,24219970,26293461,26950853,28209224,19956433,20729558,20971364,22216278,22363065,22848412,24931982,27294088,20453842,209…	-	-	-	-	-	-	-	-	-	-
rs3184504	12:111446804-111446804	G	missense_variant	MODERATE	SH2B3	ENSG00000111252	Transcript	ENST00000935782.1	protein_coding	3/8	-	-	-	906	784	262	W/G	Tgg/Ggg	rs3184504,CM084630,COSV57981059	T	T/A/C/G	-	1	-	HGNC	HGNC:29605	-	-	-	-	A2	-	-	-	-	0,0,1	1,1,1	20610812,19430483,20224392,22504314,21507254,24987407,20190752,19430479,35088123,26870082,19862010,20805105,25542012,19913121,20440292,21369780,21378990,21860704,21875899,22144573,22151179,22588700,23468967,24932356,26847647,26892960,26958643,27189168,27313952,28686695,31845553,24219970,26293461,26950853,28209224,19956433,20729558,20971364,22216278,22363065,22848412,24931982,27294088,20453842,209…	-	-	-	-	-	-	-	-	-	-
rs3184504	12:111446804-111446804	A	missense_variant	MODERATE	SH2B3	ENSG00000111252	Transcript	ENST00000935783.1	protein_coding	4/9	-	-	-	1438	784	262	W/R	Tgg/Agg	rs3184504,CM084630,COSV57981059	T	T/A/C/G	-	1	-	HGNC	HGNC:29605	-	-	-	-	P2	tolerated(1)	benign(0)	-	-	0,0,1	1,1,1	20610812,19430483,20224392,22504314,21507254,24987407,20190752,19430479,35088123,26870082,19862010,20805105,25542012,19913121,20440292,21369780,21378990,21860704,21875899,22144573,22151179,22588700,23468967,24932356,26847647,26892960,26958643,27189168,27313952,28686695,31845553,24219970,26293461,26950853,28209224,19956433,20729558,20971364,22216278,22363065,22848412,24931982,27294088,20453842,209…	-	-	-	-	-	-	-	-	-	-
rs3184504	12:111446804-111446804	C	missense_variant	MODERATE	SH2B3	ENSG00000111252	Transcript	ENST00000935783.1	protein_coding	4/9	-	-	-	1438	784	262	W/R	Tgg/Cgg	rs3184504,CM084630,COSV57981059	T	T/A/C/G	-	1	-	HGNC	HGNC:29605	-	-	-	-	P2	tolerated(1)	benign(0)	0.8526	benign	0,0,1	1,1,1	20610812,19430483,20224392,22504314,21507254,24987407,20190752,19430479,35088123,26870082,19862010,20805105,25542012,19913121,20440292,21369780,21378990,21860704,21875899,22144573,22151179,22588700,23468967,24932356,26847647,26892960,26958643,27189168,27313952,28686695,31845553,24219970,26293461,26950853,28209224,19956433,20729558,20971364,22216278,22363065,22848412,24931982,27294088,20453842,209…	-	-	-	-	-	-	-	-	-	-
rs3184504	12:111446804-111446804	G	missense_variant	MODERATE	SH2B3	ENSG00000111252	Transcript	ENST00000935783.1	protein_coding	4/9	-	-	-	1438	784	262	W/G	Tgg/Ggg	rs3184504,CM084630,COSV57981059	T	T/A/C/G	-	1	-	HGNC	HGNC:29605	-	-	-	-	P2	deleterious(0.01)	benign(0)	-	-	0,0,1	1,1,1	20610812,19430483,20224392,22504314,21507254,24987407,20190752,19430479,35088123,26870082,19862010,20805105,25542012,19913121,20440292,21369780,21378990,21860704,21875899,22144573,22151179,22588700,23468967,24932356,26847647,26892960,26958643,27189168,27313952,28686695,31845553,24219970,26293461,26950853,28209224,19956433,20729558,20971364,22216278,22363065,22848412,24931982,27294088,20453842,209…	-	-	-	-	-	-	-	-	-	-
rs2627323	15:80729042-80729042	T	intron_variant	MODIFIER	ABHD17C	ENSG00000136379	Transcript	ENST00000258884.5	protein_coding	-	1/2	-	-	-	-	-	-	-	rs2627323	C	C/T	-	1	-	HGNC	HGNC:26925	MANE_Select	NM_021214.2	-	1	P1	-	-	0.1833	-	-	1	35760791,35604428	-	-	-	-	-	-	-	-	-	-
rs2627323	15:80729042-80729042	T	intron_variant	MODIFIER	ABHD17C	ENSG00000136379	Transcript	ENST00000558464.1	protein_coding	-	1/2	-	-	-	-	-	-	-	rs2627323	C	C/T	-	1	-	HGNC	HGNC:26925	-	-	-	1	-	-	-	0.1833	-	-	1	35760791,35604428	-	-	-	-	-	-	-	-	-	-
rs2627323	15:80729042-80729042	T	intron_variant,non_coding_transcript_variant	MODIFIER	ABHD17C	ENSG00000136379	Transcript	ENST00000559506.5	protein_coding_CDS_not_defined	-	1/2	-	-	-	-	-	-	-	rs2627323	C	C/T	-	1	-	HGNC	HGNC:26925	-	-	-	2	-	-	-	0.1833	-	-	1	35760791,35604428	-	-	-	-	-	-	-	-	-	-
rs2627323	15:80729042-80729042	T	intron_variant,non_coding_transcript_variant	MODIFIER	ABHD17C	ENSG00000136379	Transcript	ENST00000560126.1	protein_coding_CDS_not_defined	-	2/3	-	-	-	-	-	-	-	rs2627323	C	C/T	-	1	-	HGNC	HGNC:26925	-	-	-	3	-	-	-	0.1833	-	-	1	35760791,35604428	-	-	-	-	-	-	-	-	-	-
rs2627323	15:80729042-80729042	T	intron_variant	MODIFIER	ABHD17C	ENSG00000136379	Transcript	ENST00000560609.1	protein_coding	-	1/2	-	-	-	-	-	-	-	rs2627323	C	C/T	-	1	-	HGNC	HGNC:26925	-	-	-	4	-	-	-	0.1833	-	-	1	35760791,35604428	-	-	-	-	-	-	-	-	-	-
rs2627323	15:80729042-80729042	T	intron_variant	MODIFIER	ABHD17C	ENSG00000136379	Transcript	ENST00000933904.1	protein_coding	-	1/1	-	-	-	-	-	-	-	rs2627323	C	C/T	-	1	-	HGNC	HGNC:26925	-	-	-	-	-	-	-	0.1833	-	-	1	35760791,35604428	-	-	-	-	-	-	-	-	-	-
rs7164916	15:91018216-91018216	C	intron_variant	MODIFIER	VPS33B	ENSG00000184056	Transcript	ENST00000333371.8	protein_coding	-	1/22	-	-	-	-	-	-	-	rs7164916	T	T/C/G	-	-1	-	HGNC	HGNC:12712	MANE_Select	NM_018668.5	-	1	P3	-	-	0.7628	-	-	-	-	-	-	-	-	-	-	-	-	-	-
rs7164916	15:91018216-91018216	G	intron_variant	MODIFIER	VPS33B	ENSG00000184056	Transcript	ENST00000333371.8	protein_coding	-	1/22	-	-	-	-	-	-	-	rs7164916	T	T/C/G	-	-1	-	HGNC	HGNC:12712	MANE_Select	NM_018668.5	-	1	P3	-	-	-	-	-	-	-	-	-	-	-	-	-	-	-	-	-
rs7164916	15:91018216-91018216	C	upstream_gene_variant	MODIFIER	VPS33B-DT	ENSG00000214432	Transcript	ENST00000501381.3	lncRNA	-	-	-	-	-	-	-	-	-	rs7164916	T	T/C/G	4406	1	-	HGNC	HGNC:51413	-	-	-	2	-	-	-	0.7628	-	-	-	-	-	-	-	-	-	-	-	-	-	-
rs7164916	15:91018216-91018216	G	upstream_gene_variant	MODIFIER	VPS33B-DT	ENSG00000214432	Transcript	ENST00000501381.3	lncRNA	-	-	-	-	-	-	-	-	-	rs7164916	T	T/C/G	4406	1	-	HGNC	HGNC:51413	-	-	-	2	-	-	-	-	-	-	-	-	-	-	-	-	-	-	-	-	-	-
rs7164916	15:91018216-91018216	C	intron_variant	MODIFIER	VPS33B	ENSG00000184056	Transcript	ENST00000535906.1	protein_coding	-	1/21	-	-	-	-	-	-	-	rs7164916	T	T/C/G	-	-1	-	HGNC	HGNC:12712	-	-	-	2	-	-	-	0.7628	-	-	-	-	-	-	-	-	-	-	-	-	-	-
rs7164916	15:91018216-91018216	G	intron_variant	MODIFIER	VPS33B	ENSG00000184056	Transcript	ENST00000535906.1	protein_coding	-	1/21	-	-	-	-	-	-	-	rs7164916	T	T/C/G	-	-1	-	HGNC	HGNC:12712	-	-	-	2	-	-	-	-	-	-	-	-	-	-	-	-	-	-	-	-	-	-
rs7164916	15:91018216-91018216	C	upstream_gene_variant	MODIFIER	VPS33B	ENSG00000184056	Transcript	ENST00000554264.5	retained_intron	-	-	-	-	-	-	-	-	-	rs7164916	T	T/C/G	180	-1	-	HGNC	HGNC:12712	-	-	-	4	-	-	-	0.7628	-	-	-	-	-	-	-	-	-	-	-	-	-	-
rs7164916	15:91018216-91018216	G	upstream_gene_variant	MODIFIER	VPS33B	ENSG00000184056	Transcript	ENST00000554264.5	retained_intron	-	-	-	-	-	-	-	-	-	rs7164916	T	T/C/G	180	-1	-	HGNC	HGNC:12712	-	-	-	4	-	-	-	-	-	-	-	-	-	-	-	-	-	-	-	-	-	-
rs7164916	15:91018216-91018216	C	intron_variant,non_coding_transcript_variant	MODIFIER	VPS33B	ENSG00000184056	Transcript	ENST00000556096.6	retained_intron	-	1/9	-	-	-	-	-	-	-	rs7164916	T	T/C/G	-	-1	-	HGNC	HGNC:12712	-	-	-	2	-	-	-	0.7628	-	-	-	-	-	-	-	-	-	-	-	-	-	-
rs7164916	15:91018216-91018216	G	intron_variant,non_coding_transcript_variant	MODIFIER	VPS33B	ENSG00000184056	Transcript	ENST00000556096.6	retained_intron	-	1/9	-	-	-	-	-	-	-	rs7164916	T	T/C/G	-	-1	-	HGNC	HGNC:12712	-	-	-	2	-	-	-	-	-	-	-	-	-	-	-	-	-	-	-	-	-	-
rs7164916	15:91018216-91018216	C	upstream_gene_variant	MODIFIER	VPS33B-DT	ENSG00000214432	Transcript	ENST00000556904.5	lncRNA	-	-	-	-	-	-	-	-	-	rs7164916	T	T/C/G	4403	1	-	HGNC	HGNC:51413	-	-	-	4	-	-	-	0.7628	-	-	-	-	-	-	-	-	-	-	-	-	-	-
rs7164916	15:91018216-91018216	G	upstream_gene_variant	MODIFIER	VPS33B-DT	ENSG00000214432	Transcript	ENST00000556904.5	lncRNA	-	-	-	-	-	-	-	-	-	rs7164916	T	T/C/G	4403	1	-	HGNC	HGNC:51413	-	-	-	4	-	-	-	-	-	-	-	-	-	-	-	-	-	-	-	-	-	-
rs7164916	15:91018216-91018216	C	intron_variant,non_coding_transcript_variant	MODIFIER	VPS33B	ENSG00000184056	Transcript	ENST00000557358.1	protein_coding_CDS_not_defined	-	1/2	-	-	-	-	-	-	-	rs7164916	T	T/C/G	-	-1	-	HGNC	HGNC:12712	-	-	-	4	-	-	-	0.7628	-	-	-	-	-	-	-	-	-	-	-	-	-	-
rs7164916	15:91018216-91018216	G	intron_variant,non_coding_transcript_variant	MODIFIER	VPS33B	ENSG00000184056	Transcript	ENST00000557358.1	protein_coding_CDS_not_defined	-	1/2	-	-	-	-	-	-	-	rs7164916	T	T/C/G	-	-1	-	HGNC	HGNC:12712	-	-	-	4	-	-	-	-	-	-	-	-	-	-	-	-	-	-	-	-	-	-
rs7164916	15:91018216-91018216	C	upstream_gene_variant	MODIFIER	VPS33B-DT	ENSG00000214432	Transcript	ENST00000557804.1	lncRNA	-	-	-	-	-	-	-	-	-	rs7164916	T	T/C/G	4405	1	-	HGNC	HGNC:51413	-	-	-	3	-	-	-	0.7628	-	-	-	-	-	-	-	-	-	-	-	-	-	-
rs7164916	15:91018216-91018216	G	upstream_gene_variant	MODIFIER	VPS33B-DT	ENSG00000214432	Transcript	ENST00000557804.1	lncRNA	-	-	-	-	-	-	-	-	-	rs7164916	T	T/C/G	4405	1	-	HGNC	HGNC:51413	-	-	-	3	-	-	-	-	-	-	-	-	-	-	-	-	-	-	-	-	-	-
rs7164916	15:91018216-91018216	C	intron_variant,NMD_transcript_variant	MODIFIER	VPS33B	ENSG00000184056	Transcript	ENST00000574755.5	nonsense_mediated_decay	-	1/21	-	-	-	-	-	-	-	rs7164916	T	T/C/G	-	-1	-	HGNC	HGNC:12712	-	-	-	2	-	-	-	0.7628	-	-	-	-	-	-	-	-	-	-	-	-	-	-
rs7164916	15:91018216-91018216	G	intron_variant,NMD_transcript_variant	MODIFIER	VPS33B	ENSG00000184056	Transcript	ENST00000574755.5	nonsense_mediated_decay	-	1/21	-	-	-	-	-	-	-	rs7164916	T	T/C/G	-	-1	-	HGNC	HGNC:12712	-	-	-	2	-	-	-	-	-	-	-	-	-	-	-	-	-	-	-	-	-	-
rs7164916	15:91018216-91018216	C	upstream_gene_variant	MODIFIER	VPS33B-DT	ENSG00000214432	Transcript	ENST00000620171.1	lncRNA	-	-	-	-	-	-	-	-	-	rs7164916	T	T/C/G	4550	1	-	HGNC	HGNC:51413	-	-	-	-	-	-	-	0.7628	-	-	-	-	-	-	-	-	-	-	-	-	-	-
rs7164916	15:91018216-91018216	G	upstream_gene_variant	MODIFIER	VPS33B-DT	ENSG00000214432	Transcript	ENST00000620171.1	lncRNA	-	-	-	-	-	-	-	-	-	rs7164916	T	T/C/G	4550	1	-	HGNC	HGNC:51413	-	-	-	-	-	-	-	-	-	-	-	-	-	-	-	-	-	-	-	-	-	-
rs7164916	15:91018216-91018216	C	upstream_gene_variant	MODIFIER	VPS33B-DT	ENSG00000214432	Transcript	ENST00000716999.1	lncRNA	-	-	-	-	-	-	-	-	-	rs7164916	T	T/C/G	4381	1	-	HGNC	HGNC:51413	-	-	-	-	-	-	-	0.7628	-	-	-	-	-	-	-	-	-	-	-	-	-	-
rs7164916	15:91018216-91018216	G	upstream_gene_variant	MODIFIER	VPS33B-DT	ENSG00000214432	Transcript	ENST00000716999.1	lncRNA	-	-	-	-	-	-	-	-	-	rs7164916	T	T/C/G	4381	1	-	HGNC	HGNC:51413	-	-	-	-	-	-	-	-	-	-	-	-	-	-	-	-	-	-	-	-	-	-
rs7164916	15:91018216-91018216	C	intron_variant,non_coding_transcript_variant	MODIFIER	VPS33B-DT	ENSG00000214432	Transcript	ENST00000810070.1	lncRNA	-	1/2	-	-	-	-	-	-	-	rs7164916	T	T/C/G	-	1	-	HGNC	HGNC:51413	-	-	-	-	-	-	-	0.7628	-	-	-	-	-	-	-	-	-	-	-	-	-	-
rs7164916	15:91018216-91018216	G	intron_variant,non_coding_transcript_variant	MODIFIER	VPS33B-DT	ENSG00000214432	Transcript	ENST00000810070.1	lncRNA	-	1/2	-	-	-	-	-	-	-	rs7164916	T	T/C/G	-	1	-	HGNC	HGNC:51413	-	-	-	-	-	-	-	-	-	-	-	-	-	-	-	-	-	-	-	-	-	-
rs7164916	15:91018216-91018216	C	intron_variant,non_coding_transcript_variant	MODIFIER	VPS33B-DT	ENSG00000214432	Transcript	ENST00000810071.1	lncRNA	-	3/3	-	-	-	-	-	-	-	rs7164916	T	T/C/G	-	1	-	HGNC	HGNC:51413	-	-	-	-	-	-	-	0.7628	-	-	-	-	-	-	-	-	-	-	-	-	-	-
rs7164916	15:91018216-91018216	G	intron_variant,non_coding_transcript_variant	MODIFIER	VPS33B-DT	ENSG00000214432	Transcript	ENST00000810071.1	lncRNA	-	3/3	-	-	-	-	-	-	-	rs7164916	T	T/C/G	-	1	-	HGNC	HGNC:51413	-	-	-	-	-	-	-	-	-	-	-	-	-	-	-	-	-	-	-	-	-	-
rs7164916	15:91018216-91018216	C	intron_variant,non_coding_transcript_variant	MODIFIER	VPS33B-DT	ENSG00000214432	Transcript	ENST00000810072.1	lncRNA	-	1/2	-	-	-	-	-	-	-	rs7164916	T	T/C/G	-	1	-	HGNC	HGNC:51413	-	-	-	-	-	-	-	0.7628	-	-	-	-	-	-	-	-	-	-	-	-	-	-
rs7164916	15:91018216-91018216	G	intron_variant,non_coding_transcript_variant	MODIFIER	VPS33B-DT	ENSG00000214432	Transcript	ENST00000810072.1	lncRNA	-	1/2	-	-	-	-	-	-	-	rs7164916	T	T/C/G	-	1	-	HGNC	HGNC:51413	-	-	-	-	-	-	-	-	-	-	-	-	-	-	-	-	-	-	-	-	-	-
rs7164916	15:91018216-91018216	C	intron_variant,non_coding_transcript_variant	MODIFIER	VPS33B-DT	ENSG00000214432	Transcript	ENST00000810073.1	lncRNA	-	3/4	-	-	-	-	-	-	-	rs7164916	T	T/C/G	-	1	-	HGNC	HGNC:51413	-	-	-	-	-	-	-	0.7628	-	-	-	-	-	-	-	-	-	-	-	-	-	-
rs7164916	15:91018216-91018216	G	intron_variant,non_coding_transcript_variant	MODIFIER	VPS33B-DT	ENSG00000214432	Transcript	ENST00000810073.1	lncRNA	-	3/4	-	-	-	-	-	-	-	rs7164916	T	T/C/G	-	1	-	HGNC	HGNC:51413	-	-	-	-	-	-	-	-	-	-	-	-	-	-	-	-	-	-	-	-	-	-
rs7164916	15:91018216-91018216	C	intron_variant,non_coding_transcript_variant	MODIFIER	VPS33B-DT	ENSG00000214432	Transcript	ENST00000810074.1	lncRNA	-	2/3	-	-	-	-	-	-	-	rs7164916	T	T/C/G	-	1	-	HGNC	HGNC:51413	-	-	-	-	-	-	-	0.7628	-	-	-	-	-	-	-	-	-	-	-	-	-	-
rs7164916	15:91018216-91018216	G	intron_variant,non_coding_transcript_variant	MODIFIER	VPS33B-DT	ENSG00000214432	Transcript	ENST00000810074.1	lncRNA	-	2/3	-	-	-	-	-	-	-	rs7164916	T	T/C/G	-	1	-	HGNC	HGNC:51413	-	-	-	-	-	-	-	-	-	-	-	-	-	-	-	-	-	-	-	-	-	-
rs7164916	15:91018216-91018216	C	intron_variant,non_coding_transcript_variant	MODIFIER	VPS33B-DT	ENSG00000214432	Transcript	ENST00000810075.1	lncRNA	-	1/1	-	-	-	-	-	-	-	rs7164916	T	T/C/G	-	1	-	HGNC	HGNC:51413	-	-	-	-	-	-	-	0.7628	-	-	-	-	-	-	-	-	-	-	-	-	-	-
rs7164916	15:91018216-91018216	G	intron_variant,non_coding_transcript_variant	MODIFIER	VPS33B-DT	ENSG00000214432	Transcript	ENST00000810075.1	lncRNA	-	1/1	-	-	-	-	-	-	-	rs7164916	T	T/C/G	-	1	-	HGNC	HGNC:51413	-	-	-	-	-	-	-	-	-	-	-	-	-	-	-	-	-	-	-	-	-	-
rs7164916	15:91018216-91018216	C	intron_variant,non_coding_transcript_variant	MODIFIER	VPS33B-DT	ENSG00000214432	Transcript	ENST00000810076.1	lncRNA	-	2/2	-	-	-	-	-	-	-	rs7164916	T	T/C/G	-	1	-	HGNC	HGNC:51413	-	-	-	-	-	-	-	0.7628	-	-	-	-	-	-	-	-	-	-	-	-	-	-
rs7164916	15:91018216-91018216	G	intron_variant,non_coding_transcript_variant	MODIFIER	VPS33B-DT	ENSG00000214432	Transcript	ENST00000810076.1	lncRNA	-	2/2	-	-	-	-	-	-	-	rs7164916	T	T/C/G	-	1	-	HGNC	HGNC:51413	-	-	-	-	-	-	-	-	-	-	-	-	-	-	-	-	-	-	-	-	-	-
rs7164916	15:91018216-91018216	C	upstream_gene_variant	MODIFIER	VPS33B-DT	ENSG00000214432	Transcript	ENST00000810077.1	lncRNA	-	-	-	-	-	-	-	-	-	rs7164916	T	T/C/G	4397	1	-	HGNC	HGNC:51413	-	-	-	-	-	-	-	0.7628	-	-	-	-	-	-	-	-	-	-	-	-	-	-
rs7164916	15:91018216-91018216	G	upstream_gene_variant	MODIFIER	VPS33B-DT	ENSG00000214432	Transcript	ENST00000810077.1	lncRNA	-	-	-	-	-	-	-	-	-	rs7164916	T	T/C/G	4397	1	-	HGNC	HGNC:51413	-	-	-	-	-	-	-	-	-	-	-	-	-	-	-	-	-	-	-	-	-	-
rs7164916	15:91018216-91018216	C	intron_variant	MODIFIER	VPS33B	ENSG00000184056	Transcript	ENST00000853125.1	protein_coding	-	1/22	-	-	-	-	-	-	-	rs7164916	T	T/C/G	-	-1	-	HGNC	HGNC:12712	-	-	-	-	A1	-	-	0.7628	-	-	-	-	-	-	-	-	-	-	-	-	-	-
rs7164916	15:91018216-91018216	G	intron_variant	MODIFIER	VPS33B	ENSG00000184056	Transcript	ENST00000853125.1	protein_coding	-	1/22	-	-	-	-	-	-	-	rs7164916	T	T/C/G	-	-1	-	HGNC	HGNC:12712	-	-	-	-	A1	-	-	-	-	-	-	-	-	-	-	-	-	-	-	-	-	-
rs7164916	15:91018216-91018216	C	intron_variant	MODIFIER	VPS33B	ENSG00000184056	Transcript	ENST00000853126.1	protein_coding	-	1/20	-	-	-	-	-	-	-	rs7164916	T	T/C/G	-	-1	-	HGNC	HGNC:12712	-	-	-	-	-	-	-	0.7628	-	-	-	-	-	-	-	-	-	-	-	-	-	-
rs7164916	15:91018216-91018216	G	intron_variant	MODIFIER	VPS33B	ENSG00000184056	Transcript	ENST00000853126.1	protein_coding	-	1/20	-	-	-	-	-	-	-	rs7164916	T	T/C/G	-	-1	-	HGNC	HGNC:12712	-	-	-	-	-	-	-	-	-	-	-	-	-	-	-	-	-	-	-	-	-	-
rs7164916	15:91018216-91018216	C	intron_variant	MODIFIER	VPS33B	ENSG00000184056	Transcript	ENST00000853127.1	protein_coding	-	1/21	-	-	-	-	-	-	-	rs7164916	T	T/C/G	-	-1	-	HGNC	HGNC:12712	-	-	-	-	-	-	-	0.7628	-	-	-	-	-	-	-	-	-	-	-	-	-	-
rs7164916	15:91018216-91018216	G	intron_variant	MODIFIER	VPS33B	ENSG00000184056	Transcript	ENST00000853127.1	protein_coding	-	1/21	-	-	-	-	-	-	-	rs7164916	T	T/C/G	-	-1	-	HGNC	HGNC:12712	-	-	-	-	-	-	-	-	-	-	-	-	-	-	-	-	-	-	-	-	-	-
rs7164916	15:91018216-91018216	C	intron_variant	MODIFIER	VPS33B	ENSG00000184056	Transcript	ENST00000940924.1	protein_coding	-	1/18	-	-	-	-	-	-	-	rs7164916	T	T/C/G	-	-1	-	HGNC	HGNC:12712	-	-	-	-	-	-	-	0.7628	-	-	-	-	-	-	-	-	-	-	-	-	-	-
rs7164916	15:91018216-91018216	G	intron_variant	MODIFIER	VPS33B	ENSG00000184056	Transcript	ENST00000940924.1	protein_coding	-	1/18	-	-	-	-	-	-	-	rs7164916	T	T/C/G	-	-1	-	HGNC	HGNC:12712	-	-	-	-	-	-	-	-	-	-	-	-	-	-	-	-	-	-	-	-	-	-
rs7164916	15:91018216-91018216	C	intron_variant	MODIFIER	VPS33B	ENSG00000184056	Transcript	ENST00000940925.1	protein_coding	-	1/20	-	-	-	-	-	-	-	rs7164916	T	T/C/G	-	-1	-	HGNC	HGNC:12712	-	-	-	-	-	-	-	0.7628	-	-	-	-	-	-	-	-	-	-	-	-	-	-
rs7164916	15:91018216-91018216	G	intron_variant	MODIFIER	VPS33B	ENSG00000184056	Transcript	ENST00000940925.1	protein_coding	-	1/20	-	-	-	-	-	-	-	rs7164916	T	T/C/G	-	-1	-	HGNC	HGNC:12712	-	-	-	-	-	-	-	-	-	-	-	-	-	-	-	-	-	-	-	-	-	-
rs7164916	15:91018216-91018216	C	intron_variant	MODIFIER	VPS33B	ENSG00000184056	Transcript	ENST00000940926.1	protein_coding	-	1/20	-	-	-	-	-	-	-	rs7164916	T	T/C/G	-	-1	-	HGNC	HGNC:12712	-	-	-	-	-	-	-	0.7628	-	-	-	-	-	-	-	-	-	-	-	-	-	-
rs7164916	15:91018216-91018216	G	intron_variant	MODIFIER	VPS33B	ENSG00000184056	Transcript	ENST00000940926.1	protein_coding	-	1/20	-	-	-	-	-	-	-	rs7164916	T	T/C/G	-	-1	-	HGNC	HGNC:12712	-	-	-	-	-	-	-	-	-	-	-	-	-	-	-	-	-	-	-	-	-	-
rs7164916	15:91018216-91018216	C	intron_variant	MODIFIER	VPS33B	ENSG00000184056	Transcript	ENST00000940927.1	protein_coding	-	1/22	-	-	-	-	-	-	-	rs7164916	T	T/C/G	-	-1	-	HGNC	HGNC:12712	-	-	-	-	A1	-	-	0.7628	-	-	-	-	-	-	-	-	-	-	-	-	-	-
rs7164916	15:91018216-91018216	G	intron_variant	MODIFIER	VPS33B	ENSG00000184056	Transcript	ENST00000940927.1	protein_coding	-	1/22	-	-	-	-	-	-	-	rs7164916	T	T/C/G	-	-1	-	HGNC	HGNC:12712	-	-	-	-	A1	-	-	-	-	-	-	-	-	-	-	-	-	-	-	-	-	-
rs10403524	19:51312813-51312813	C	intron_variant	MODIFIER	IGLON5	ENSG00000142549	Transcript	ENST00000270642.9	protein_coding	-	1/7	-	-	-	-	-	-	-	rs10403524	A	A/C/G	-	1	-	HGNC	HGNC:34550	MANE_Select	NM_001101372.3	-	5	P1	-	-	-	-	-	-	-	-	-	-	-	-	-	-	-	-	-
rs10403524	19:51312813-51312813	G	intron_variant	MODIFIER	IGLON5	ENSG00000142549	Transcript	ENST00000270642.9	protein_coding	-	1/7	-	-	-	-	-	-	-	rs10403524	A	A/C/G	-	1	-	HGNC	HGNC:34550	MANE_Select	NM_001101372.3	-	5	P1	-	-	0.6328	-	-	-	-	-	-	-	-	-	-	-	-	-	-
rs10403524	19:51312813-51312813	C	downstream_gene_variant	MODIFIER	-	ENSG00000299129	Transcript	ENST00000760592.1	lncRNA	-	-	-	-	-	-	-	-	-	rs10403524	A	A/C/G	1927	-1	-	-	-	-	-	-	-	-	-	-	-	-	-	-	-	-	-	-	-	-	-	-	-	-	-
rs10403524	19:51312813-51312813	G	downstream_gene_variant	MODIFIER	-	ENSG00000299129	Transcript	ENST00000760592.1	lncRNA	-	-	-	-	-	-	-	-	-	rs10403524	A	A/C/G	1927	-1	-	-	-	-	-	-	-	-	-	-	0.6328	-	-	-	-	-	-	-	-	-	-	-	-	-	-
rs12373752	2:22292696-22292696	G	intron_variant,non_coding_transcript_variant	MODIFIER	LINC01830	ENSG00000228999	Transcript	ENST00000450551.1	lncRNA	-	1/4	-	-	-	-	-	-	-	rs12373752	A	A/G	-	-1	-	HGNC	HGNC:52636	-	-	-	5	-	-	-	0.4229	-	-	-	-	-	-	-	-	-	-	-	-	-	-
rs2586886	2:26709163-26709163	G	intron_variant	MODIFIER	KCNK3	ENSG00000171303	Transcript	ENST00000302909.4	protein_coding	-	1/1	-	-	-	-	-	-	-	rs2586886	C	C/G/T	-	1	-	HGNC	HGNC:6278	MANE_Select	NM_002246.3	-	1	P1	-	-	-	-	-	1	27736895,27296998,31436597,32131935,37151119,29300220,35760791,31217584,27618452,29912962,31879980,34594039,38655495,38116116,39048560	-	-	-	-	-	-	-	-	-	-
rs2586886	2:26709163-26709163	T	intron_variant	MODIFIER	KCNK3	ENSG00000171303	Transcript	ENST00000302909.4	protein_coding	-	1/1	-	-	-	-	-	-	-	rs2586886	C	C/G/T	-	1	-	HGNC	HGNC:6278	MANE_Select	NM_002246.3	-	1	P1	-	-	0.5236	-	-	1	27736895,27296998,31436597,32131935,37151119,29300220,35760791,31217584,27618452,29912962,31879980,34594039,38655495,38116116,39048560	-	-	-	-	-	-	-	-	-	-
rs4851287	2:100299310-100299310	G	missense_variant	MODERATE	LONRF2	ENSG00000170500	Transcript	ENST00000393437.8	protein_coding	6/12	-	-	-	1685	1277	426	L/P	cTt/cCt	rs4851287,COSV107508449	A	A/G/T	-	-1	-	HGNC	HGNC:24788	MANE_Select	NM_198461.4	-	5	P1	tolerated(0.32)	benign(0)	0.7718	-	0,1	1,1	29273807,36581621	-	-	-	-	-	-	-	-	-	-
rs4851287	2:100299310-100299310	T	missense_variant	MODERATE	LONRF2	ENSG00000170500	Transcript	ENST00000393437.8	protein_coding	6/12	-	-	-	1685	1277	426	L/H	cTt/cAt	rs4851287,COSV107508449	A	A/G/T	-	-1	-	HGNC	HGNC:24788	MANE_Select	NM_198461.4	-	5	P1	tolerated(0.56)	benign(0.003)	-	-	0,1	1,1	29273807,36581621	-	-	-	-	-	-	-	-	-	-
rs4851287	2:100299310-100299310	G	missense_variant	MODERATE	LONRF2	ENSG00000170500	Transcript	ENST00000409647.1	protein_coding	6/12	-	-	-	619	548	183	L/P	cTt/cCt	rs4851287,COSV107508449	A	A/G/T	-	-1	-	HGNC	HGNC:24788	-	-	-	2	-	tolerated(0.43)	benign(0)	0.7718	-	0,1	1,1	29273807,36581621	-	-	-	-	-	-	-	-	-	-
rs4851287	2:100299310-100299310	T	missense_variant	MODERATE	LONRF2	ENSG00000170500	Transcript	ENST00000409647.1	protein_coding	6/12	-	-	-	619	548	183	L/H	cTt/cAt	rs4851287,COSV107508449	A	A/G/T	-	-1	-	HGNC	HGNC:24788	-	-	-	2	-	tolerated(0.56)	benign(0.003)	-	-	0,1	1,1	29273807,36581621	-	-	-	-	-	-	-	-	-	-
rs2943659	2:226260538-226260538	A	intergenic_variant	MODIFIER	-	-	-	-	-	-	-	-	-	-	-	-	-	-	rs2943659	G	G/A	-	-	-	-	-	-	-	-	-	-	-	-	0.6713	-	-	-	-	-	-	-	-	-	-	-	-	-	-
rs6061162	20:31305698-31305698	A	intron_variant	MODIFIER	DEFB116	ENSG00000215545	Transcript	ENST00000400549.1	protein_coding	-	1/1	-	-	-	-	-	-	-	rs6061162	C	C/A/G/T	-	-1	-	HGNC	HGNC:18097	MANE_Select	NM_001037731.1	-	1	P1	-	-	-	-	-	1	30643258,30679032	-	-	-	-	-	-	-	-	-	-
rs6061162	20:31305698-31305698	G	intron_variant	MODIFIER	DEFB116	ENSG00000215545	Transcript	ENST00000400549.1	protein_coding	-	1/1	-	-	-	-	-	-	-	rs6061162	C	C/A/G/T	-	-1	-	HGNC	HGNC:18097	MANE_Select	NM_001037731.1	-	1	P1	-	-	-	-	-	1	30643258,30679032	-	-	-	-	-	-	-	-	-	-
rs6061162	20:31305698-31305698	T	intron_variant	MODIFIER	DEFB116	ENSG00000215545	Transcript	ENST00000400549.1	protein_coding	-	1/1	-	-	-	-	-	-	-	rs6061162	C	C/A/G/T	-	-1	-	HGNC	HGNC:18097	MANE_Select	NM_001037731.1	-	1	P1	-	-	0.9617	-	-	1	30643258,30679032	-	-	-	-	-	-	-	-	-	-
rs546738	3:173399758-173399758	A	intron_variant	MODIFIER	NLGN1	ENSG00000169760	Transcript	ENST00000413821.1	protein_coding	-	1/1	-	-	-	-	-	-	-	rs546738	T	T/A/G	-	1	cds_end_NF	HGNC	HGNC:14291	-	-	-	4	-	-	-	-	-	-	1	36292730	-	-	-	-	-	-	-	-	-	-
rs546738	3:173399758-173399758	G	intron_variant	MODIFIER	NLGN1	ENSG00000169760	Transcript	ENST00000413821.1	protein_coding	-	1/1	-	-	-	-	-	-	-	rs546738	T	T/A/G	-	1	cds_end_NF	HGNC	HGNC:14291	-	-	-	4	-	-	-	0.6432	-	-	1	36292730	-	-	-	-	-	-	-	-	-	-
rs546738	3:173399758-173399758	A	intron_variant	MODIFIER	NLGN1	ENSG00000169760	Transcript	ENST00000423427.1	protein_coding	-	1/1	-	-	-	-	-	-	-	rs546738	T	T/A/G	-	1	cds_end_NF	HGNC	HGNC:14291	-	-	-	4	-	-	-	-	-	-	1	36292730	-	-	-	-	-	-	-	-	-	-
rs546738	3:173399758-173399758	G	intron_variant	MODIFIER	NLGN1	ENSG00000169760	Transcript	ENST00000423427.1	protein_coding	-	1/1	-	-	-	-	-	-	-	rs546738	T	T/A/G	-	1	cds_end_NF	HGNC	HGNC:14291	-	-	-	4	-	-	-	0.6432	-	-	1	36292730	-	-	-	-	-	-	-	-	-	-
rs546738	3:173399758-173399758	A	intron_variant	MODIFIER	NLGN1	ENSG00000169760	Transcript	ENST00000457714.5	protein_coding	-	1/6	-	-	-	-	-	-	-	rs546738	T	T/A/G	-	1	-	HGNC	HGNC:14291	-	-	-	1	P4	-	-	-	-	-	1	36292730	-	-	-	-	-	-	-	-	-	-
rs546738	3:173399758-173399758	G	intron_variant	MODIFIER	NLGN1	ENSG00000169760	Transcript	ENST00000457714.5	protein_coding	-	1/6	-	-	-	-	-	-	-	rs546738	T	T/A/G	-	1	-	HGNC	HGNC:14291	-	-	-	1	P4	-	-	0.6432	-	-	1	36292730	-	-	-	-	-	-	-	-	-	-
rs546738	3:173399758-173399758	A	non_coding_transcript_exon_variant	MODIFIER	NLGN1	ENSG00000169760	Transcript	ENST00000482120.1	protein_coding_CDS_not_defined	2/2	-	-	-	457	-	-	-	-	rs546738	T	T/A/G	-	1	-	HGNC	HGNC:14291	-	-	-	4	-	-	-	-	-	-	1	36292730	-	-	-	-	-	-	-	-	-	-
rs546738	3:173399758-173399758	G	non_coding_transcript_exon_variant	MODIFIER	NLGN1	ENSG00000169760	Transcript	ENST00000482120.1	protein_coding_CDS_not_defined	2/2	-	-	-	457	-	-	-	-	rs546738	T	T/A/G	-	1	-	HGNC	HGNC:14291	-	-	-	4	-	-	-	0.6432	-	-	1	36292730	-	-	-	-	-	-	-	-	-	-
rs546738	3:173399758-173399758	A	intron_variant	MODIFIER	NLGN1	ENSG00000169760	Transcript	ENST00000695368.1	protein_coding	-	1/6	-	-	-	-	-	-	-	rs546738	T	T/A/G	-	1	-	HGNC	HGNC:14291	MANE_Select	NM_001365925.2	-	-	A1	-	-	-	-	-	1	36292730	-	-	-	-	-	-	-	-	-	-
rs546738	3:173399758-173399758	G	intron_variant	MODIFIER	NLGN1	ENSG00000169760	Transcript	ENST00000695368.1	protein_coding	-	1/6	-	-	-	-	-	-	-	rs546738	T	T/A/G	-	1	-	HGNC	HGNC:14291	MANE_Select	NM_001365925.2	-	-	A1	-	-	0.6432	-	-	1	36292730	-	-	-	-	-	-	-	-	-	-
rs546738	3:173399758-173399758	A	upstream_gene_variant	MODIFIER	-	ENSG00000304469	Transcript	ENST00000803581.1	lncRNA	-	-	-	-	-	-	-	-	-	rs546738	T	T/A/G	4209	-1	-	-	-	-	-	-	-	-	-	-	-	-	-	1	36292730	-	-	-	-	-	-	-	-	-	-
rs546738	3:173399758-173399758	G	upstream_gene_variant	MODIFIER	-	ENSG00000304469	Transcript	ENST00000803581.1	lncRNA	-	-	-	-	-	-	-	-	-	rs546738	T	T/A/G	4209	-1	-	-	-	-	-	-	-	-	-	-	0.6432	-	-	1	36292730	-	-	-	-	-	-	-	-	-	-
rs6843082	4:110796911-110796911	A	non_coding_transcript_exon_variant	MODIFIER	LINC01438	ENSG00000249519	Transcript	ENST00000512794.1	lncRNA	2/2	-	-	-	123	-	-	-	-	rs6843082	G	G/A/T	-	1	-	HGNC	HGNC:50757	-	-	-	4	-	-	-	0.6000	-	-	1	30182779,33350184,27185397,22384221,27796860,20173747,21245058,26272656,29988284,26497660,29050564,26660272,30808078,28596592,22326711,25711478,36061199,31757599,33284871,26089329,35086918,36714223,28034966,23041239,35928934,33032658,27866707,27139902,31552271,25410959,33982075,35086766,26009287,29111012,29162046,28416818,35326259,27409154,23463026,25870159,29892015,24951665,25271086,28416822,305…	-	-	-	-	-	-	-	-	-	-
rs6843082	4:110796911-110796911	T	non_coding_transcript_exon_variant	MODIFIER	LINC01438	ENSG00000249519	Transcript	ENST00000512794.1	lncRNA	2/2	-	-	-	123	-	-	-	-	rs6843082	G	G/A/T	-	1	-	HGNC	HGNC:50757	-	-	-	4	-	-	-	-	-	-	1	30182779,33350184,27185397,22384221,27796860,20173747,21245058,26272656,29988284,26497660,29050564,26660272,30808078,28596592,22326711,25711478,36061199,31757599,33284871,26089329,35086918,36714223,28034966,23041239,35928934,33032658,27866707,27139902,31552271,25410959,33982075,35086766,26009287,29111012,29162046,28416818,35326259,27409154,23463026,25870159,29892015,24951665,25271086,28416822,305…	-	-	-	-	-	-	-	-	-	-
rs6843082	4:110796911-110796911	A	non_coding_transcript_exon_variant	MODIFIER	LINC01438	ENSG00000249519	Transcript	ENST00000754041.1	lncRNA	3/3	-	-	-	360	-	-	-	-	rs6843082	G	G/A/T	-	1	-	HGNC	HGNC:50757	-	-	-	-	-	-	-	0.6000	-	-	1	30182779,33350184,27185397,22384221,27796860,20173747,21245058,26272656,29988284,26497660,29050564,26660272,30808078,28596592,22326711,25711478,36061199,31757599,33284871,26089329,35086918,36714223,28034966,23041239,35928934,33032658,27866707,27139902,31552271,25410959,33982075,35086766,26009287,29111012,29162046,28416818,35326259,27409154,23463026,25870159,29892015,24951665,25271086,28416822,305…	-	-	-	-	-	-	-	-	-	-
rs6843082	4:110796911-110796911	T	non_coding_transcript_exon_variant	MODIFIER	LINC01438	ENSG00000249519	Transcript	ENST00000754041.1	lncRNA	3/3	-	-	-	360	-	-	-	-	rs6843082	G	G/A/T	-	1	-	HGNC	HGNC:50757	-	-	-	-	-	-	-	-	-	-	1	30182779,33350184,27185397,22384221,27796860,20173747,21245058,26272656,29988284,26497660,29050564,26660272,30808078,28596592,22326711,25711478,36061199,31757599,33284871,26089329,35086918,36714223,28034966,23041239,35928934,33032658,27866707,27139902,31552271,25410959,33982075,35086766,26009287,29111012,29162046,28416818,35326259,27409154,23463026,25870159,29892015,24951665,25271086,28416822,305…	-	-	-	-	-	-	-	-	-	-
rs2516470	6:31439554-31439554	A	upstream_gene_variant	MODIFIER	LINC01149	ENSG00000230174	Transcript	ENST00000430364.1	lncRNA	-	-	-	-	-	-	-	-	-	rs2516470	G	G/A/C	2113	1	-	HGNC	HGNC:39757	-	-	-	1	-	-	-	-	-	-	1	28240269,28915241,32888494,35964923	-	-	-	-	-	-	-	-	-	-
rs2516470	6:31439554-31439554	C	upstream_gene_variant	MODIFIER	LINC01149	ENSG00000230174	Transcript	ENST00000430364.1	lncRNA	-	-	-	-	-	-	-	-	-	rs2516470	G	G/A/C	2113	1	-	HGNC	HGNC:39757	-	-	-	1	-	-	-	0.6408	-	-	1	28240269,28915241,32888494,35964923	-	-	-	-	-	-	-	-	-	-
rs2516470	6:31439554-31439554	A	upstream_gene_variant	MODIFIER	LINC01149	ENSG00000230174	Transcript	ENST00000812003.1	lncRNA	-	-	-	-	-	-	-	-	-	rs2516470	G	G/A/C	2089	1	-	HGNC	HGNC:39757	-	-	-	-	-	-	-	-	-	-	1	28240269,28915241,32888494,35964923	-	-	-	-	-	-	-	-	-	-
rs2516470	6:31439554-31439554	C	upstream_gene_variant	MODIFIER	LINC01149	ENSG00000230174	Transcript	ENST00000812003.1	lncRNA	-	-	-	-	-	-	-	-	-	rs2516470	G	G/A/C	2089	1	-	HGNC	HGNC:39757	-	-	-	-	-	-	-	0.6408	-	-	1	28240269,28915241,32888494,35964923	-	-	-	-	-	-	-	-	-	-
rs532965	6:32610196-32610196	G	regulatory_region_variant	MODIFIER	-	-	RegulatoryFeature	ENSR6_B8GPT	enhancer	-	-	-	-	-	-	-	-	-	rs532965	T	T/G	-	-	-	-	-	-	-	-	-	-	-	-	0.1264	-	-	1	31873298,36496446,38412862,38892172	-	-	-	-	-	-	-	-	-	-
rs532965	6:32610196-32610196	G	intergenic_variant	MODIFIER	-	-	-	-	-	-	-	-	-	-	-	-	-	-	rs532965	T	T/G	-	-	-	-	-	-	-	-	-	-	-	-	0.1264	-	-	1	31873298,36496446,38412862,38892172	-	-	-	-	-	-	-	-	-	-
rs16891156	6:160187772-160187772	C	intron_variant,non_coding_transcript_variant	MODIFIER	SLC22A2	ENSG00000112499	Transcript	ENST00000486916.5	protein_coding_CDS_not_defined	-	5/5	-	-	-	-	-	-	-	rs16891156	A	A/C/T	-	-1	-	HGNC	HGNC:10966	-	-	-	3	-	-	-	0.1166	-	-	1	37106081,35213538	-	-	-	-	-	-	-	-	-	-
rs16891156	6:160187772-160187772	T	intron_variant,non_coding_transcript_variant	MODIFIER	SLC22A2	ENSG00000112499	Transcript	ENST00000486916.5	protein_coding_CDS_not_defined	-	5/5	-	-	-	-	-	-	-	rs16891156	A	A/C/T	-	-1	-	HGNC	HGNC:10966	-	-	-	3	-	-	-	-	-	-	1	37106081,35213538	-	-	-	-	-	-	-	-	-	-
rs16891156	6:160187772-160187772	C	intron_variant,non_coding_transcript_variant	MODIFIER	-	ENSG00000304281	Transcript	ENST00000801769.1	lncRNA	-	2/2	-	-	-	-	-	-	-	rs16891156	A	A/C/T	-	1	-	-	-	-	-	-	-	-	-	-	0.1166	-	-	1	37106081,35213538	-	-	-	-	-	-	-	-	-	-
rs16891156	6:160187772-160187772	T	intron_variant,non_coding_transcript_variant	MODIFIER	-	ENSG00000304281	Transcript	ENST00000801769.1	lncRNA	-	2/2	-	-	-	-	-	-	-	rs16891156	A	A/C/T	-	1	-	-	-	-	-	-	-	-	-	-	-	-	-	1	37106081,35213538	-	-	-	-	-	-	-	-	-	-
rs10455872	6:160589086-160589086	G	intron_variant	MODIFIER	LPA	ENSG00000198670	Transcript	ENST00000316300.10	protein_coding	-	24/38	-	-	-	-	-	-	-	rs10455872,COSV60310358	A	A/G	-	-1	-	HGNC	HGNC:6667	MANE_Select	NM_005577.4	-	1	P3	-	-	0.0222	benign	0,1	1,1	26446360,27589735,28659664,33170161,22992668,24776095,22629316,21369780,21875899,22144573,24834361,26958643,26971241,20729558,21966275,23100282,26686871,27716211,28167353,28426714,23696881,23735648,35207726,24903972,26039365,29988570,21592478,26946290,35379196,29511194,26677855,29973585,23653095,28866807,32220223,27775101,26178435,29732606,21127300,21749171,21900290,21305047,31188921,21283670,269…	-	-	-	-	-	-	-	-	-	-
rs10455872	6:160589086-160589086	G	intron_variant	MODIFIER	LPA	ENSG00000198670	Transcript	ENST00000870146.1	protein_coding	-	24/38	-	-	-	-	-	-	-	rs10455872,COSV60310358	A	A/G	-	-1	-	HGNC	HGNC:6667	-	-	-	-	A2	-	-	0.0222	benign	0,1	1,1	26446360,27589735,28659664,33170161,22992668,24776095,22629316,21369780,21875899,22144573,24834361,26958643,26971241,20729558,21966275,23100282,26686871,27716211,28167353,28426714,23696881,23735648,35207726,24903972,26039365,29988570,21592478,26946290,35379196,29511194,26677855,29973585,23653095,28866807,32220223,27775101,26178435,29732606,21127300,21749171,21900290,21305047,31188921,21283670,269…	-	-	-	-	-	-	-	-	-	-
rs10455872	6:160589086-160589086	G	intron_variant	MODIFIER	LPA	ENSG00000198670	Transcript	ENST00000870147.1	protein_coding	-	22/36	-	-	-	-	-	-	-	rs10455872,COSV60310358	A	A/G	-	-1	-	HGNC	HGNC:6667	-	-	-	-	-	-	-	0.0222	benign	0,1	1,1	26446360,27589735,28659664,33170161,22992668,24776095,22629316,21369780,21875899,22144573,24834361,26958643,26971241,20729558,21966275,23100282,26686871,27716211,28167353,28426714,23696881,23735648,35207726,24903972,26039365,29988570,21592478,26946290,35379196,29511194,26677855,29973585,23653095,28866807,32220223,27775101,26178435,29732606,21127300,21749171,21900290,21305047,31188921,21283670,269…	-	-	-	-	-	-	-	-	-	-
rs10757278	9:22124478-22124478	C	downstream_gene_variant	MODIFIER	CDKN2B-AS1	ENSG00000240498	Transcript	ENST00000421632.2	lncRNA	-	-	-	-	-	-	-	-	-	rs10757278,CR111177	A	A/C/G/T	3789	1	-	HGNC	HGNC:34341	-	-	-	3	-	-	-	-	-	-	1,1	21146954,33170161,20227257,28339009,22403240,32152937,22856518,19503741,19753309,26509668,19207022,19750184,20440292,20981302,21698238,21860704,22042884,22151179,24834361,26958643,27418160,24219970,19956433,27294088,22509112,24860613,19474294,29331485,20871623,20601674,18224312,31053292,21912604,25473424,33488114,20453838,24218030,22269347,24661571,28400043,19752551,20190001,20395613,23587283,186…	-	-	-	-	-	-	-	-	-	-
rs10757278	9:22124478-22124478	G	downstream_gene_variant	MODIFIER	CDKN2B-AS1	ENSG00000240498	Transcript	ENST00000421632.2	lncRNA	-	-	-	-	-	-	-	-	-	rs10757278,CR111177	A	A/C/G/T	3789	1	-	HGNC	HGNC:34341	-	-	-	3	-	-	-	0.4081	-	-	1,1	21146954,33170161,20227257,28339009,22403240,32152937,22856518,19503741,19753309,26509668,19207022,19750184,20440292,20981302,21698238,21860704,22042884,22151179,24834361,26958643,27418160,24219970,19956433,27294088,22509112,24860613,19474294,29331485,20871623,20601674,18224312,31053292,21912604,25473424,33488114,20453838,24218030,22269347,24661571,28400043,19752551,20190001,20395613,23587283,186…	-	-	-	-	-	-	-	-	-	-
rs10757278	9:22124478-22124478	T	downstream_gene_variant	MODIFIER	CDKN2B-AS1	ENSG00000240498	Transcript	ENST00000421632.2	lncRNA	-	-	-	-	-	-	-	-	-	rs10757278,CR111177	A	A/C/G/T	3789	1	-	HGNC	HGNC:34341	-	-	-	3	-	-	-	-	-	-	1,1	21146954,33170161,20227257,28339009,22403240,32152937,22856518,19503741,19753309,26509668,19207022,19750184,20440292,20981302,21698238,21860704,22042884,22151179,24834361,26958643,27418160,24219970,19956433,27294088,22509112,24860613,19474294,29331485,20871623,20601674,18224312,31053292,21912604,25473424,33488114,20453838,24218030,22269347,24661571,28400043,19752551,20190001,20395613,23587283,186…	-	-	-	-	-	-	-	-	-	-
rs10757278	9:22124478-22124478	C	downstream_gene_variant	MODIFIER	CDKN2B-AS1	ENSG00000240498	Transcript	ENST00000422420.3	lncRNA	-	-	-	-	-	-	-	-	-	rs10757278,CR111177	A	A/C/G/T	3381	1	-	HGNC	HGNC:34341	-	-	-	1	-	-	-	-	-	-	1,1	21146954,33170161,20227257,28339009,22403240,32152937,22856518,19503741,19753309,26509668,19207022,19750184,20440292,20981302,21698238,21860704,22042884,22151179,24834361,26958643,27418160,24219970,19956433,27294088,22509112,24860613,19474294,29331485,20871623,20601674,18224312,31053292,21912604,25473424,33488114,20453838,24218030,22269347,24661571,28400043,19752551,20190001,20395613,23587283,186…	-	-	-	-	-	-	-	-	-	-
rs10757278	9:22124478-22124478	G	downstream_gene_variant	MODIFIER	CDKN2B-AS1	ENSG00000240498	Transcript	ENST00000422420.3	lncRNA	-	-	-	-	-	-	-	-	-	rs10757278,CR111177	A	A/C/G/T	3381	1	-	HGNC	HGNC:34341	-	-	-	1	-	-	-	0.4081	-	-	1,1	21146954,33170161,20227257,28339009,22403240,32152937,22856518,19503741,19753309,26509668,19207022,19750184,20440292,20981302,21698238,21860704,22042884,22151179,24834361,26958643,27418160,24219970,19956433,27294088,22509112,24860613,19474294,29331485,20871623,20601674,18224312,31053292,21912604,25473424,33488114,20453838,24218030,22269347,24661571,28400043,19752551,20190001,20395613,23587283,186…	-	-	-	-	-	-	-	-	-	-
rs10757278	9:22124478-22124478	T	downstream_gene_variant	MODIFIER	CDKN2B-AS1	ENSG00000240498	Transcript	ENST00000422420.3	lncRNA	-	-	-	-	-	-	-	-	-	rs10757278,CR111177	A	A/C/G/T	3381	1	-	HGNC	HGNC:34341	-	-	-	1	-	-	-	-	-	-	1,1	21146954,33170161,20227257,28339009,22403240,32152937,22856518,19503741,19753309,26509668,19207022,19750184,20440292,20981302,21698238,21860704,22042884,22151179,24834361,26958643,27418160,24219970,19956433,27294088,22509112,24860613,19474294,29331485,20871623,20601674,18224312,31053292,21912604,25473424,33488114,20453838,24218030,22269347,24661571,28400043,19752551,20190001,20395613,23587283,186…	-	-	-	-	-	-	-	-	-	-
rs10757278	9:22124478-22124478	C	downstream_gene_variant	MODIFIER	CDKN2B-AS1	ENSG00000240498	Transcript	ENST00000428597.7	lncRNA	-	-	-	-	-	-	-	-	-	rs10757278,CR111177	A	A/C/G/T	3765	1	-	HGNC	HGNC:34341	MANE_Select	NR_003529.4	-	1	-	-	-	-	-	-	1,1	21146954,33170161,20227257,28339009,22403240,32152937,22856518,19503741,19753309,26509668,19207022,19750184,20440292,20981302,21698238,21860704,22042884,22151179,24834361,26958643,27418160,24219970,19956433,27294088,22509112,24860613,19474294,29331485,20871623,20601674,18224312,31053292,21912604,25473424,33488114,20453838,24218030,22269347,24661571,28400043,19752551,20190001,20395613,23587283,186…	-	-	-	-	-	-	-	-	-	-
rs10757278	9:22124478-22124478	G	downstream_gene_variant	MODIFIER	CDKN2B-AS1	ENSG00000240498	Transcript	ENST00000428597.7	lncRNA	-	-	-	-	-	-	-	-	-	rs10757278,CR111177	A	A/C/G/T	3765	1	-	HGNC	HGNC:34341	MANE_Select	NR_003529.4	-	1	-	-	-	0.4081	-	-	1,1	21146954,33170161,20227257,28339009,22403240,32152937,22856518,19503741,19753309,26509668,19207022,19750184,20440292,20981302,21698238,21860704,22042884,22151179,24834361,26958643,27418160,24219970,19956433,27294088,22509112,24860613,19474294,29331485,20871623,20601674,18224312,31053292,21912604,25473424,33488114,20453838,24218030,22269347,24661571,28400043,19752551,20190001,20395613,23587283,186…	-	-	-	-	-	-	-	-	-	-
rs10757278	9:22124478-22124478	T	downstream_gene_variant	MODIFIER	CDKN2B-AS1	ENSG00000240498	Transcript	ENST00000428597.7	lncRNA	-	-	-	-	-	-	-	-	-	rs10757278,CR111177	A	A/C/G/T	3765	1	-	HGNC	HGNC:34341	MANE_Select	NR_003529.4	-	1	-	-	-	-	-	-	1,1	21146954,33170161,20227257,28339009,22403240,32152937,22856518,19503741,19753309,26509668,19207022,19750184,20440292,20981302,21698238,21860704,22042884,22151179,24834361,26958643,27418160,24219970,19956433,27294088,22509112,24860613,19474294,29331485,20871623,20601674,18224312,31053292,21912604,25473424,33488114,20453838,24218030,22269347,24661571,28400043,19752551,20190001,20395613,23587283,186…	-	-	-	-	-	-	-	-	-	-
rs10757278	9:22124478-22124478	C	downstream_gene_variant	MODIFIER	CDKN2B-AS1	ENSG00000240498	Transcript	ENST00000577551.5	lncRNA	-	-	-	-	-	-	-	-	-	rs10757278,CR111177	A	A/C/G/T	3906	1	-	HGNC	HGNC:34341	-	-	-	1	-	-	-	-	-	-	1,1	21146954,33170161,20227257,28339009,22403240,32152937,22856518,19503741,19753309,26509668,19207022,19750184,20440292,20981302,21698238,21860704,22042884,22151179,24834361,26958643,27418160,24219970,19956433,27294088,22509112,24860613,19474294,29331485,20871623,20601674,18224312,31053292,21912604,25473424,33488114,20453838,24218030,22269347,24661571,28400043,19752551,20190001,20395613,23587283,186…	-	-	-	-	-	-	-	-	-	-
rs10757278	9:22124478-22124478	G	downstream_gene_variant	MODIFIER	CDKN2B-AS1	ENSG00000240498	Transcript	ENST00000577551.5	lncRNA	-	-	-	-	-	-	-	-	-	rs10757278,CR111177	A	A/C/G/T	3906	1	-	HGNC	HGNC:34341	-	-	-	1	-	-	-	0.4081	-	-	1,1	21146954,33170161,20227257,28339009,22403240,32152937,22856518,19503741,19753309,26509668,19207022,19750184,20440292,20981302,21698238,21860704,22042884,22151179,24834361,26958643,27418160,24219970,19956433,27294088,22509112,24860613,19474294,29331485,20871623,20601674,18224312,31053292,21912604,25473424,33488114,20453838,24218030,22269347,24661571,28400043,19752551,20190001,20395613,23587283,186…	-	-	-	-	-	-	-	-	-	-
rs10757278	9:22124478-22124478	T	downstream_gene_variant	MODIFIER	CDKN2B-AS1	ENSG00000240498	Transcript	ENST00000577551.5	lncRNA	-	-	-	-	-	-	-	-	-	rs10757278,CR111177	A	A/C/G/T	3906	1	-	HGNC	HGNC:34341	-	-	-	1	-	-	-	-	-	-	1,1	21146954,33170161,20227257,28339009,22403240,32152937,22856518,19503741,19753309,26509668,19207022,19750184,20440292,20981302,21698238,21860704,22042884,22151179,24834361,26958643,27418160,24219970,19956433,27294088,22509112,24860613,19474294,29331485,20871623,20601674,18224312,31053292,21912604,25473424,33488114,20453838,24218030,22269347,24661571,28400043,19752551,20190001,20395613,23587283,186…	-	-	-	-	-	-	-	-	-	-
rs10757278	9:22124478-22124478	C	downstream_gene_variant	MODIFIER	CDKN2B-AS1	ENSG00000240498	Transcript	ENST00000580576.6	lncRNA	-	-	-	-	-	-	-	-	-	rs10757278,CR111177	A	A/C/G/T	3841	1	-	HGNC	HGNC:34341	-	-	-	1	-	-	-	-	-	-	1,1	21146954,33170161,20227257,28339009,22403240,32152937,22856518,19503741,19753309,26509668,19207022,19750184,20440292,20981302,21698238,21860704,22042884,22151179,24834361,26958643,27418160,24219970,19956433,27294088,22509112,24860613,19474294,29331485,20871623,20601674,18224312,31053292,21912604,25473424,33488114,20453838,24218030,22269347,24661571,28400043,19752551,20190001,20395613,23587283,186…	-	-	-	-	-	-	-	-	-	-
rs10757278	9:22124478-22124478	G	downstream_gene_variant	MODIFIER	CDKN2B-AS1	ENSG00000240498	Transcript	ENST00000580576.6	lncRNA	-	-	-	-	-	-	-	-	-	rs10757278,CR111177	A	A/C/G/T	3841	1	-	HGNC	HGNC:34341	-	-	-	1	-	-	-	0.4081	-	-	1,1	21146954,33170161,20227257,28339009,22403240,32152937,22856518,19503741,19753309,26509668,19207022,19750184,20440292,20981302,21698238,21860704,22042884,22151179,24834361,26958643,27418160,24219970,19956433,27294088,22509112,24860613,19474294,29331485,20871623,20601674,18224312,31053292,21912604,25473424,33488114,20453838,24218030,22269347,24661571,28400043,19752551,20190001,20395613,23587283,186…	-	-	-	-	-	-	-	-	-	-
rs10757278	9:22124478-22124478	T	downstream_gene_variant	MODIFIER	CDKN2B-AS1	ENSG00000240498	Transcript	ENST00000580576.6	lncRNA	-	-	-	-	-	-	-	-	-	rs10757278,CR111177	A	A/C/G/T	3841	1	-	HGNC	HGNC:34341	-	-	-	1	-	-	-	-	-	-	1,1	21146954,33170161,20227257,28339009,22403240,32152937,22856518,19503741,19753309,26509668,19207022,19750184,20440292,20981302,21698238,21860704,22042884,22151179,24834361,26958643,27418160,24219970,19956433,27294088,22509112,24860613,19474294,29331485,20871623,20601674,18224312,31053292,21912604,25473424,33488114,20453838,24218030,22269347,24661571,28400043,19752551,20190001,20395613,23587283,186…	-	-	-	-	-	-	-	-	-	-
rs10757278	9:22124478-22124478	C	downstream_gene_variant	MODIFIER	CDKN2B-AS1	ENSG00000240498	Transcript	ENST00000581051.5	lncRNA	-	-	-	-	-	-	-	-	-	rs10757278,CR111177	A	A/C/G/T	3906	1	-	HGNC	HGNC:34341	-	-	-	1	-	-	-	-	-	-	1,1	21146954,33170161,20227257,28339009,22403240,32152937,22856518,19503741,19753309,26509668,19207022,19750184,20440292,20981302,21698238,21860704,22042884,22151179,24834361,26958643,27418160,24219970,19956433,27294088,22509112,24860613,19474294,29331485,20871623,20601674,18224312,31053292,21912604,25473424,33488114,20453838,24218030,22269347,24661571,28400043,19752551,20190001,20395613,23587283,186…	-	-	-	-	-	-	-	-	-	-
rs10757278	9:22124478-22124478	G	downstream_gene_variant	MODIFIER	CDKN2B-AS1	ENSG00000240498	Transcript	ENST00000581051.5	lncRNA	-	-	-	-	-	-	-	-	-	rs10757278,CR111177	A	A/C/G/T	3906	1	-	HGNC	HGNC:34341	-	-	-	1	-	-	-	0.4081	-	-	1,1	21146954,33170161,20227257,28339009,22403240,32152937,22856518,19503741,19753309,26509668,19207022,19750184,20440292,20981302,21698238,21860704,22042884,22151179,24834361,26958643,27418160,24219970,19956433,27294088,22509112,24860613,19474294,29331485,20871623,20601674,18224312,31053292,21912604,25473424,33488114,20453838,24218030,22269347,24661571,28400043,19752551,20190001,20395613,23587283,186…	-	-	-	-	-	-	-	-	-	-
rs10757278	9:22124478-22124478	T	downstream_gene_variant	MODIFIER	CDKN2B-AS1	ENSG00000240498	Transcript	ENST00000581051.5	lncRNA	-	-	-	-	-	-	-	-	-	rs10757278,CR111177	A	A/C/G/T	3906	1	-	HGNC	HGNC:34341	-	-	-	1	-	-	-	-	-	-	1,1	21146954,33170161,20227257,28339009,22403240,32152937,22856518,19503741,19753309,26509668,19207022,19750184,20440292,20981302,21698238,21860704,22042884,22151179,24834361,26958643,27418160,24219970,19956433,27294088,22509112,24860613,19474294,29331485,20871623,20601674,18224312,31053292,21912604,25473424,33488114,20453838,24218030,22269347,24661571,28400043,19752551,20190001,20395613,23587283,186…	-	-	-	-	-	-	-	-	-	-
rs10757278	9:22124478-22124478	C	downstream_gene_variant	MODIFIER	CDKN2B-AS1	ENSG00000240498	Transcript	ENST00000582072.5	lncRNA	-	-	-	-	-	-	-	-	-	rs10757278,CR111177	A	A/C/G/T	3906	1	-	HGNC	HGNC:34341	-	-	-	1	-	-	-	-	-	-	1,1	21146954,33170161,20227257,28339009,22403240,32152937,22856518,19503741,19753309,26509668,19207022,19750184,20440292,20981302,21698238,21860704,22042884,22151179,24834361,26958643,27418160,24219970,19956433,27294088,22509112,24860613,19474294,29331485,20871623,20601674,18224312,31053292,21912604,25473424,33488114,20453838,24218030,22269347,24661571,28400043,19752551,20190001,20395613,23587283,186…	-	-	-	-	-	-	-	-	-	-
rs10757278	9:22124478-22124478	G	downstream_gene_variant	MODIFIER	CDKN2B-AS1	ENSG00000240498	Transcript	ENST00000582072.5	lncRNA	-	-	-	-	-	-	-	-	-	rs10757278,CR111177	A	A/C/G/T	3906	1	-	HGNC	HGNC:34341	-	-	-	1	-	-	-	0.4081	-	-	1,1	21146954,33170161,20227257,28339009,22403240,32152937,22856518,19503741,19753309,26509668,19207022,19750184,20440292,20981302,21698238,21860704,22042884,22151179,24834361,26958643,27418160,24219970,19956433,27294088,22509112,24860613,19474294,29331485,20871623,20601674,18224312,31053292,21912604,25473424,33488114,20453838,24218030,22269347,24661571,28400043,19752551,20190001,20395613,23587283,186…	-	-	-	-	-	-	-	-	-	-
rs10757278	9:22124478-22124478	T	downstream_gene_variant	MODIFIER	CDKN2B-AS1	ENSG00000240498	Transcript	ENST00000582072.5	lncRNA	-	-	-	-	-	-	-	-	-	rs10757278,CR111177	A	A/C/G/T	3906	1	-	HGNC	HGNC:34341	-	-	-	1	-	-	-	-	-	-	1,1	21146954,33170161,20227257,28339009,22403240,32152937,22856518,19503741,19753309,26509668,19207022,19750184,20440292,20981302,21698238,21860704,22042884,22151179,24834361,26958643,27418160,24219970,19956433,27294088,22509112,24860613,19474294,29331485,20871623,20601674,18224312,31053292,21912604,25473424,33488114,20453838,24218030,22269347,24661571,28400043,19752551,20190001,20395613,23587283,186…	-	-	-	-	-	-	-	-	-	-
rs10757278	9:22124478-22124478	C	downstream_gene_variant	MODIFIER	CDKN2B-AS1	ENSG00000240498	Transcript	ENST00000584020.5	lncRNA	-	-	-	-	-	-	-	-	-	rs10757278,CR111177	A	A/C/G/T	3906	1	-	HGNC	HGNC:34341	-	-	-	1	-	-	-	-	-	-	1,1	21146954,33170161,20227257,28339009,22403240,32152937,22856518,19503741,19753309,26509668,19207022,19750184,20440292,20981302,21698238,21860704,22042884,22151179,24834361,26958643,27418160,24219970,19956433,27294088,22509112,24860613,19474294,29331485,20871623,20601674,18224312,31053292,21912604,25473424,33488114,20453838,24218030,22269347,24661571,28400043,19752551,20190001,20395613,23587283,186…	-	-	-	-	-	-	-	-	-	-
rs10757278	9:22124478-22124478	G	downstream_gene_variant	MODIFIER	CDKN2B-AS1	ENSG00000240498	Transcript	ENST00000584020.5	lncRNA	-	-	-	-	-	-	-	-	-	rs10757278,CR111177	A	A/C/G/T	3906	1	-	HGNC	HGNC:34341	-	-	-	1	-	-	-	0.4081	-	-	1,1	21146954,33170161,20227257,28339009,22403240,32152937,22856518,19503741,19753309,26509668,19207022,19750184,20440292,20981302,21698238,21860704,22042884,22151179,24834361,26958643,27418160,24219970,19956433,27294088,22509112,24860613,19474294,29331485,20871623,20601674,18224312,31053292,21912604,25473424,33488114,20453838,24218030,22269347,24661571,28400043,19752551,20190001,20395613,23587283,186…	-	-	-	-	-	-	-	-	-	-
rs10757278	9:22124478-22124478	T	downstream_gene_variant	MODIFIER	CDKN2B-AS1	ENSG00000240498	Transcript	ENST00000584020.5	lncRNA	-	-	-	-	-	-	-	-	-	rs10757278,CR111177	A	A/C/G/T	3906	1	-	HGNC	HGNC:34341	-	-	-	1	-	-	-	-	-	-	1,1	21146954,33170161,20227257,28339009,22403240,32152937,22856518,19503741,19753309,26509668,19207022,19750184,20440292,20981302,21698238,21860704,22042884,22151179,24834361,26958643,27418160,24219970,19956433,27294088,22509112,24860613,19474294,29331485,20871623,20601674,18224312,31053292,21912604,25473424,33488114,20453838,24218030,22269347,24661571,28400043,19752551,20190001,20395613,23587283,186…	-	-	-	-	-	-	-	-	-	-
rs10757278	9:22124478-22124478	C	downstream_gene_variant	MODIFIER	CDKN2B-AS1	ENSG00000240498	Transcript	ENST00000584637.5	lncRNA	-	-	-	-	-	-	-	-	-	rs10757278,CR111177	A	A/C/G/T	3906	1	-	HGNC	HGNC:34341	-	-	-	1	-	-	-	-	-	-	1,1	21146954,33170161,20227257,28339009,22403240,32152937,22856518,19503741,19753309,26509668,19207022,19750184,20440292,20981302,21698238,21860704,22042884,22151179,24834361,26958643,27418160,24219970,19956433,27294088,22509112,24860613,19474294,29331485,20871623,20601674,18224312,31053292,21912604,25473424,33488114,20453838,24218030,22269347,24661571,28400043,19752551,20190001,20395613,23587283,186…	-	-	-	-	-	-	-	-	-	-
rs10757278	9:22124478-22124478	G	downstream_gene_variant	MODIFIER	CDKN2B-AS1	ENSG00000240498	Transcript	ENST00000584637.5	lncRNA	-	-	-	-	-	-	-	-	-	rs10757278,CR111177	A	A/C/G/T	3906	1	-	HGNC	HGNC:34341	-	-	-	1	-	-	-	0.4081	-	-	1,1	21146954,33170161,20227257,28339009,22403240,32152937,22856518,19503741,19753309,26509668,19207022,19750184,20440292,20981302,21698238,21860704,22042884,22151179,24834361,26958643,27418160,24219970,19956433,27294088,22509112,24860613,19474294,29331485,20871623,20601674,18224312,31053292,21912604,25473424,33488114,20453838,24218030,22269347,24661571,28400043,19752551,20190001,20395613,23587283,186…	-	-	-	-	-	-	-	-	-	-
rs10757278	9:22124478-22124478	T	downstream_gene_variant	MODIFIER	CDKN2B-AS1	ENSG00000240498	Transcript	ENST00000584637.5	lncRNA	-	-	-	-	-	-	-	-	-	rs10757278,CR111177	A	A/C/G/T	3906	1	-	HGNC	HGNC:34341	-	-	-	1	-	-	-	-	-	-	1,1	21146954,33170161,20227257,28339009,22403240,32152937,22856518,19503741,19753309,26509668,19207022,19750184,20440292,20981302,21698238,21860704,22042884,22151179,24834361,26958643,27418160,24219970,19956433,27294088,22509112,24860613,19474294,29331485,20871623,20601674,18224312,31053292,21912604,25473424,33488114,20453838,24218030,22269347,24661571,28400043,19752551,20190001,20395613,23587283,186…	-	-	-	-	-	-	-	-	-	-
rs10757278	9:22124478-22124478	C	downstream_gene_variant	MODIFIER	CDKN2B-AS1	ENSG00000240498	Transcript	ENST00000584816.5	lncRNA	-	-	-	-	-	-	-	-	-	rs10757278,CR111177	A	A/C/G/T	3906	1	-	HGNC	HGNC:34341	-	-	-	1	-	-	-	-	-	-	1,1	21146954,33170161,20227257,28339009,22403240,32152937,22856518,19503741,19753309,26509668,19207022,19750184,20440292,20981302,21698238,21860704,22042884,22151179,24834361,26958643,27418160,24219970,19956433,27294088,22509112,24860613,19474294,29331485,20871623,20601674,18224312,31053292,21912604,25473424,33488114,20453838,24218030,22269347,24661571,28400043,19752551,20190001,20395613,23587283,186…	-	-	-	-	-	-	-	-	-	-
rs10757278	9:22124478-22124478	G	downstream_gene_variant	MODIFIER	CDKN2B-AS1	ENSG00000240498	Transcript	ENST00000584816.5	lncRNA	-	-	-	-	-	-	-	-	-	rs10757278,CR111177	A	A/C/G/T	3906	1	-	HGNC	HGNC:34341	-	-	-	1	-	-	-	0.4081	-	-	1,1	21146954,33170161,20227257,28339009,22403240,32152937,22856518,19503741,19753309,26509668,19207022,19750184,20440292,20981302,21698238,21860704,22042884,22151179,24834361,26958643,27418160,24219970,19956433,27294088,22509112,24860613,19474294,29331485,20871623,20601674,18224312,31053292,21912604,25473424,33488114,20453838,24218030,22269347,24661571,28400043,19752551,20190001,20395613,23587283,186…	-	-	-	-	-	-	-	-	-	-
rs10757278	9:22124478-22124478	T	downstream_gene_variant	MODIFIER	CDKN2B-AS1	ENSG00000240498	Transcript	ENST00000584816.5	lncRNA	-	-	-	-	-	-	-	-	-	rs10757278,CR111177	A	A/C/G/T	3906	1	-	HGNC	HGNC:34341	-	-	-	1	-	-	-	-	-	-	1,1	21146954,33170161,20227257,28339009,22403240,32152937,22856518,19503741,19753309,26509668,19207022,19750184,20440292,20981302,21698238,21860704,22042884,22151179,24834361,26958643,27418160,24219970,19956433,27294088,22509112,24860613,19474294,29331485,20871623,20601674,18224312,31053292,21912604,25473424,33488114,20453838,24218030,22269347,24661571,28400043,19752551,20190001,20395613,23587283,186…	-	-	-	-	-	-	-	-	-	-
rs10757278	9:22124478-22124478	C	downstream_gene_variant	MODIFIER	CDKN2B-AS1	ENSG00000240498	Transcript	ENST00000585267.6	lncRNA	-	-	-	-	-	-	-	-	-	rs10757278,CR111177	A	A/C/G/T	3767	1	-	HGNC	HGNC:34341	-	-	-	1	-	-	-	-	-	-	1,1	21146954,33170161,20227257,28339009,22403240,32152937,22856518,19503741,19753309,26509668,19207022,19750184,20440292,20981302,21698238,21860704,22042884,22151179,24834361,26958643,27418160,24219970,19956433,27294088,22509112,24860613,19474294,29331485,20871623,20601674,18224312,31053292,21912604,25473424,33488114,20453838,24218030,22269347,24661571,28400043,19752551,20190001,20395613,23587283,186…	-	-	-	-	-	-	-	-	-	-
rs10757278	9:22124478-22124478	G	downstream_gene_variant	MODIFIER	CDKN2B-AS1	ENSG00000240498	Transcript	ENST00000585267.6	lncRNA	-	-	-	-	-	-	-	-	-	rs10757278,CR111177	A	A/C/G/T	3767	1	-	HGNC	HGNC:34341	-	-	-	1	-	-	-	0.4081	-	-	1,1	21146954,33170161,20227257,28339009,22403240,32152937,22856518,19503741,19753309,26509668,19207022,19750184,20440292,20981302,21698238,21860704,22042884,22151179,24834361,26958643,27418160,24219970,19956433,27294088,22509112,24860613,19474294,29331485,20871623,20601674,18224312,31053292,21912604,25473424,33488114,20453838,24218030,22269347,24661571,28400043,19752551,20190001,20395613,23587283,186…	-	-	-	-	-	-	-	-	-	-
rs10757278	9:22124478-22124478	T	downstream_gene_variant	MODIFIER	CDKN2B-AS1	ENSG00000240498	Transcript	ENST00000585267.6	lncRNA	-	-	-	-	-	-	-	-	-	rs10757278,CR111177	A	A/C/G/T	3767	1	-	HGNC	HGNC:34341	-	-	-	1	-	-	-	-	-	-	1,1	21146954,33170161,20227257,28339009,22403240,32152937,22856518,19503741,19753309,26509668,19207022,19750184,20440292,20981302,21698238,21860704,22042884,22151179,24834361,26958643,27418160,24219970,19956433,27294088,22509112,24860613,19474294,29331485,20871623,20601674,18224312,31053292,21912604,25473424,33488114,20453838,24218030,22269347,24661571,28400043,19752551,20190001,20395613,23587283,186…	-	-	-	-	-	-	-	-	-	-
rs10757278	9:22124478-22124478	C	downstream_gene_variant	MODIFIER	CDKN2B-AS1	ENSG00000240498	Transcript	ENST00000643286.1	lncRNA	-	-	-	-	-	-	-	-	-	rs10757278,CR111177	A	A/C/G/T	3765	1	-	HGNC	HGNC:34341	-	-	-	-	-	-	-	-	-	-	1,1	21146954,33170161,20227257,28339009,22403240,32152937,22856518,19503741,19753309,26509668,19207022,19750184,20440292,20981302,21698238,21860704,22042884,22151179,24834361,26958643,27418160,24219970,19956433,27294088,22509112,24860613,19474294,29331485,20871623,20601674,18224312,31053292,21912604,25473424,33488114,20453838,24218030,22269347,24661571,28400043,19752551,20190001,20395613,23587283,186…	-	-	-	-	-	-	-	-	-	-
rs10757278	9:22124478-22124478	G	downstream_gene_variant	MODIFIER	CDKN2B-AS1	ENSG00000240498	Transcript	ENST00000643286.1	lncRNA	-	-	-	-	-	-	-	-	-	rs10757278,CR111177	A	A/C/G/T	3765	1	-	HGNC	HGNC:34341	-	-	-	-	-	-	-	0.4081	-	-	1,1	21146954,33170161,20227257,28339009,22403240,32152937,22856518,19503741,19753309,26509668,19207022,19750184,20440292,20981302,21698238,21860704,22042884,22151179,24834361,26958643,27418160,24219970,19956433,27294088,22509112,24860613,19474294,29331485,20871623,20601674,18224312,31053292,21912604,25473424,33488114,20453838,24218030,22269347,24661571,28400043,19752551,20190001,20395613,23587283,186…	-	-	-	-	-	-	-	-	-	-
rs10757278	9:22124478-22124478	T	downstream_gene_variant	MODIFIER	CDKN2B-AS1	ENSG00000240498	Transcript	ENST00000643286.1	lncRNA	-	-	-	-	-	-	-	-	-	rs10757278,CR111177	A	A/C/G/T	3765	1	-	HGNC	HGNC:34341	-	-	-	-	-	-	-	-	-	-	1,1	21146954,33170161,20227257,28339009,22403240,32152937,22856518,19503741,19753309,26509668,19207022,19750184,20440292,20981302,21698238,21860704,22042884,22151179,24834361,26958643,27418160,24219970,19956433,27294088,22509112,24860613,19474294,29331485,20871623,20601674,18224312,31053292,21912604,25473424,33488114,20453838,24218030,22269347,24661571,28400043,19752551,20190001,20395613,23587283,186…	-	-	-	-	-	-	-	-	-	-
rs10757278	9:22124478-22124478	C	downstream_gene_variant	MODIFIER	CDKN2B-AS1	ENSG00000240498	Transcript	ENST00000644233.2	lncRNA	-	-	-	-	-	-	-	-	-	rs10757278,CR111177	A	A/C/G/T	3767	1	-	HGNC	HGNC:34341	-	-	-	-	-	-	-	-	-	-	1,1	21146954,33170161,20227257,28339009,22403240,32152937,22856518,19503741,19753309,26509668,19207022,19750184,20440292,20981302,21698238,21860704,22042884,22151179,24834361,26958643,27418160,24219970,19956433,27294088,22509112,24860613,19474294,29331485,20871623,20601674,18224312,31053292,21912604,25473424,33488114,20453838,24218030,22269347,24661571,28400043,19752551,20190001,20395613,23587283,186…	-	-	-	-	-	-	-	-	-	-
rs10757278	9:22124478-22124478	G	downstream_gene_variant	MODIFIER	CDKN2B-AS1	ENSG00000240498	Transcript	ENST00000644233.2	lncRNA	-	-	-	-	-	-	-	-	-	rs10757278,CR111177	A	A/C/G/T	3767	1	-	HGNC	HGNC:34341	-	-	-	-	-	-	-	0.4081	-	-	1,1	21146954,33170161,20227257,28339009,22403240,32152937,22856518,19503741,19753309,26509668,19207022,19750184,20440292,20981302,21698238,21860704,22042884,22151179,24834361,26958643,27418160,24219970,19956433,27294088,22509112,24860613,19474294,29331485,20871623,20601674,18224312,31053292,21912604,25473424,33488114,20453838,24218030,22269347,24661571,28400043,19752551,20190001,20395613,23587283,186…	-	-	-	-	-	-	-	-	-	-
rs10757278	9:22124478-22124478	T	downstream_gene_variant	MODIFIER	CDKN2B-AS1	ENSG00000240498	Transcript	ENST00000644233.2	lncRNA	-	-	-	-	-	-	-	-	-	rs10757278,CR111177	A	A/C/G/T	3767	1	-	HGNC	HGNC:34341	-	-	-	-	-	-	-	-	-	-	1,1	21146954,33170161,20227257,28339009,22403240,32152937,22856518,19503741,19753309,26509668,19207022,19750184,20440292,20981302,21698238,21860704,22042884,22151179,24834361,26958643,27418160,24219970,19956433,27294088,22509112,24860613,19474294,29331485,20871623,20601674,18224312,31053292,21912604,25473424,33488114,20453838,24218030,22269347,24661571,28400043,19752551,20190001,20395613,23587283,186…	-	-	-	-	-	-	-	-	-	-
rs10757278	9:22124478-22124478	C	downstream_gene_variant	MODIFIER	CDKN2B-AS1	ENSG00000240498	Transcript	ENST00000645223.3	lncRNA	-	-	-	-	-	-	-	-	-	rs10757278,CR111177	A	A/C/G/T	3769	1	-	HGNC	HGNC:34341	-	-	-	-	-	-	-	-	-	-	1,1	21146954,33170161,20227257,28339009,22403240,32152937,22856518,19503741,19753309,26509668,19207022,19750184,20440292,20981302,21698238,21860704,22042884,22151179,24834361,26958643,27418160,24219970,19956433,27294088,22509112,24860613,19474294,29331485,20871623,20601674,18224312,31053292,21912604,25473424,33488114,20453838,24218030,22269347,24661571,28400043,19752551,20190001,20395613,23587283,186…	-	-	-	-	-	-	-	-	-	-
rs10757278	9:22124478-22124478	G	downstream_gene_variant	MODIFIER	CDKN2B-AS1	ENSG00000240498	Transcript	ENST00000645223.3	lncRNA	-	-	-	-	-	-	-	-	-	rs10757278,CR111177	A	A/C/G/T	3769	1	-	HGNC	HGNC:34341	-	-	-	-	-	-	-	0.4081	-	-	1,1	21146954,33170161,20227257,28339009,22403240,32152937,22856518,19503741,19753309,26509668,19207022,19750184,20440292,20981302,21698238,21860704,22042884,22151179,24834361,26958643,27418160,24219970,19956433,27294088,22509112,24860613,19474294,29331485,20871623,20601674,18224312,31053292,21912604,25473424,33488114,20453838,24218030,22269347,24661571,28400043,19752551,20190001,20395613,23587283,186…	-	-	-	-	-	-	-	-	-	-
rs10757278	9:22124478-22124478	T	downstream_gene_variant	MODIFIER	CDKN2B-AS1	ENSG00000240498	Transcript	ENST00000645223.3	lncRNA	-	-	-	-	-	-	-	-	-	rs10757278,CR111177	A	A/C/G/T	3769	1	-	HGNC	HGNC:34341	-	-	-	-	-	-	-	-	-	-	1,1	21146954,33170161,20227257,28339009,22403240,32152937,22856518,19503741,19753309,26509668,19207022,19750184,20440292,20981302,21698238,21860704,22042884,22151179,24834361,26958643,27418160,24219970,19956433,27294088,22509112,24860613,19474294,29331485,20871623,20601674,18224312,31053292,21912604,25473424,33488114,20453838,24218030,22269347,24661571,28400043,19752551,20190001,20395613,23587283,186…	-	-	-	-	-	-	-	-	-	-
rs10757278	9:22124478-22124478	C	intron_variant,non_coding_transcript_variant	MODIFIER	CDKN2B-AS1	ENSG00000240498	Transcript	ENST00000650946.1	lncRNA	-	4/4	-	-	-	-	-	-	-	rs10757278,CR111177	A	A/C/G/T	-	1	-	HGNC	HGNC:34341	-	-	-	-	-	-	-	-	-	-	1,1	21146954,33170161,20227257,28339009,22403240,32152937,22856518,19503741,19753309,26509668,19207022,19750184,20440292,20981302,21698238,21860704,22042884,22151179,24834361,26958643,27418160,24219970,19956433,27294088,22509112,24860613,19474294,29331485,20871623,20601674,18224312,31053292,21912604,25473424,33488114,20453838,24218030,22269347,24661571,28400043,19752551,20190001,20395613,23587283,186…	-	-	-	-	-	-	-	-	-	-
rs10757278	9:22124478-22124478	G	intron_variant,non_coding_transcript_variant	MODIFIER	CDKN2B-AS1	ENSG00000240498	Transcript	ENST00000650946.1	lncRNA	-	4/4	-	-	-	-	-	-	-	rs10757278,CR111177	A	A/C/G/T	-	1	-	HGNC	HGNC:34341	-	-	-	-	-	-	-	0.4081	-	-	1,1	21146954,33170161,20227257,28339009,22403240,32152937,22856518,19503741,19753309,26509668,19207022,19750184,20440292,20981302,21698238,21860704,22042884,22151179,24834361,26958643,27418160,24219970,19956433,27294088,22509112,24860613,19474294,29331485,20871623,20601674,18224312,31053292,21912604,25473424,33488114,20453838,24218030,22269347,24661571,28400043,19752551,20190001,20395613,23587283,186…	-	-	-	-	-	-	-	-	-	-
rs10757278	9:22124478-22124478	T	intron_variant,non_coding_transcript_variant	MODIFIER	CDKN2B-AS1	ENSG00000240498	Transcript	ENST00000650946.1	lncRNA	-	4/4	-	-	-	-	-	-	-	rs10757278,CR111177	A	A/C/G/T	-	1	-	HGNC	HGNC:34341	-	-	-	-	-	-	-	-	-	-	1,1	21146954,33170161,20227257,28339009,22403240,32152937,22856518,19503741,19753309,26509668,19207022,19750184,20440292,20981302,21698238,21860704,22042884,22151179,24834361,26958643,27418160,24219970,19956433,27294088,22509112,24860613,19474294,29331485,20871623,20601674,18224312,31053292,21912604,25473424,33488114,20453838,24218030,22269347,24661571,28400043,19752551,20190001,20395613,23587283,186…	-	-	-	-	-	-	-	-	-	-
rs10757278	9:22124478-22124478	C	downstream_gene_variant	MODIFIER	CDKN2B-AS1	ENSG00000240498	Transcript	ENST00000658981.2	lncRNA	-	-	-	-	-	-	-	-	-	rs10757278,CR111177	A	A/C/G/T	3765	1	-	HGNC	HGNC:34341	-	-	-	-	-	-	-	-	-	-	1,1	21146954,33170161,20227257,28339009,22403240,32152937,22856518,19503741,19753309,26509668,19207022,19750184,20440292,20981302,21698238,21860704,22042884,22151179,24834361,26958643,27418160,24219970,19956433,27294088,22509112,24860613,19474294,29331485,20871623,20601674,18224312,31053292,21912604,25473424,33488114,20453838,24218030,22269347,24661571,28400043,19752551,20190001,20395613,23587283,186…	-	-	-	-	-	-	-	-	-	-
rs10757278	9:22124478-22124478	G	downstream_gene_variant	MODIFIER	CDKN2B-AS1	ENSG00000240498	Transcript	ENST00000658981.2	lncRNA	-	-	-	-	-	-	-	-	-	rs10757278,CR111177	A	A/C/G/T	3765	1	-	HGNC	HGNC:34341	-	-	-	-	-	-	-	0.4081	-	-	1,1	21146954,33170161,20227257,28339009,22403240,32152937,22856518,19503741,19753309,26509668,19207022,19750184,20440292,20981302,21698238,21860704,22042884,22151179,24834361,26958643,27418160,24219970,19956433,27294088,22509112,24860613,19474294,29331485,20871623,20601674,18224312,31053292,21912604,25473424,33488114,20453838,24218030,22269347,24661571,28400043,19752551,20190001,20395613,23587283,186…	-	-	-	-	-	-	-	-	-	-
rs10757278	9:22124478-22124478	T	downstream_gene_variant	MODIFIER	CDKN2B-AS1	ENSG00000240498	Transcript	ENST00000658981.2	lncRNA	-	-	-	-	-	-	-	-	-	rs10757278,CR111177	A	A/C/G/T	3765	1	-	HGNC	HGNC:34341	-	-	-	-	-	-	-	-	-	-	1,1	21146954,33170161,20227257,28339009,22403240,32152937,22856518,19503741,19753309,26509668,19207022,19750184,20440292,20981302,21698238,21860704,22042884,22151179,24834361,26958643,27418160,24219970,19956433,27294088,22509112,24860613,19474294,29331485,20871623,20601674,18224312,31053292,21912604,25473424,33488114,20453838,24218030,22269347,24661571,28400043,19752551,20190001,20395613,23587283,186…	-	-	-	-	-	-	-	-	-	-
rs10757278	9:22124478-22124478	C	upstream_gene_variant	MODIFIER	CDKN2B-AS1	ENSG00000240498	Transcript	ENST00000755351.1	lncRNA	-	-	-	-	-	-	-	-	-	rs10757278,CR111177	A	A/C/G/T	2623	1	-	HGNC	HGNC:34341	-	-	-	-	-	-	-	-	-	-	1,1	21146954,33170161,20227257,28339009,22403240,32152937,22856518,19503741,19753309,26509668,19207022,19750184,20440292,20981302,21698238,21860704,22042884,22151179,24834361,26958643,27418160,24219970,19956433,27294088,22509112,24860613,19474294,29331485,20871623,20601674,18224312,31053292,21912604,25473424,33488114,20453838,24218030,22269347,24661571,28400043,19752551,20190001,20395613,23587283,186…	-	-	-	-	-	-	-	-	-	-
rs10757278	9:22124478-22124478	G	upstream_gene_variant	MODIFIER	CDKN2B-AS1	ENSG00000240498	Transcript	ENST00000755351.1	lncRNA	-	-	-	-	-	-	-	-	-	rs10757278,CR111177	A	A/C/G/T	2623	1	-	HGNC	HGNC:34341	-	-	-	-	-	-	-	0.4081	-	-	1,1	21146954,33170161,20227257,28339009,22403240,32152937,22856518,19503741,19753309,26509668,19207022,19750184,20440292,20981302,21698238,21860704,22042884,22151179,24834361,26958643,27418160,24219970,19956433,27294088,22509112,24860613,19474294,29331485,20871623,20601674,18224312,31053292,21912604,25473424,33488114,20453838,24218030,22269347,24661571,28400043,19752551,20190001,20395613,23587283,186…	-	-	-	-	-	-	-	-	-	-
rs10757278	9:22124478-22124478	T	upstream_gene_variant	MODIFIER	CDKN2B-AS1	ENSG00000240498	Transcript	ENST00000755351.1	lncRNA	-	-	-	-	-	-	-	-	-	rs10757278,CR111177	A	A/C/G/T	2623	1	-	HGNC	HGNC:34341	-	-	-	-	-	-	-	-	-	-	1,1	21146954,33170161,20227257,28339009,22403240,32152937,22856518,19503741,19753309,26509668,19207022,19750184,20440292,20981302,21698238,21860704,22042884,22151179,24834361,26958643,27418160,24219970,19956433,27294088,22509112,24860613,19474294,29331485,20871623,20601674,18224312,31053292,21912604,25473424,33488114,20453838,24218030,22269347,24661571,28400043,19752551,20190001,20395613,23587283,186…	-	-	-	-	-	-	-	-	-	-
rs10757278	9:22124478-22124478	C	downstream_gene_variant	MODIFIER	CDKN2B-AS1	ENSG00000240498	Transcript	ENST00000806148.1	lncRNA	-	-	-	-	-	-	-	-	-	rs10757278,CR111177	A	A/C/G/T	3765	1	-	HGNC	HGNC:34341	-	-	-	-	-	-	-	-	-	-	1,1	21146954,33170161,20227257,28339009,22403240,32152937,22856518,19503741,19753309,26509668,19207022,19750184,20440292,20981302,21698238,21860704,22042884,22151179,24834361,26958643,27418160,24219970,19956433,27294088,22509112,24860613,19474294,29331485,20871623,20601674,18224312,31053292,21912604,25473424,33488114,20453838,24218030,22269347,24661571,28400043,19752551,20190001,20395613,23587283,186…	-	-	-	-	-	-	-	-	-	-
rs10757278	9:22124478-22124478	G	downstream_gene_variant	MODIFIER	CDKN2B-AS1	ENSG00000240498	Transcript	ENST00000806148.1	lncRNA	-	-	-	-	-	-	-	-	-	rs10757278,CR111177	A	A/C/G/T	3765	1	-	HGNC	HGNC:34341	-	-	-	-	-	-	-	0.4081	-	-	1,1	21146954,33170161,20227257,28339009,22403240,32152937,22856518,19503741,19753309,26509668,19207022,19750184,20440292,20981302,21698238,21860704,22042884,22151179,24834361,26958643,27418160,24219970,19956433,27294088,22509112,24860613,19474294,29331485,20871623,20601674,18224312,31053292,21912604,25473424,33488114,20453838,24218030,22269347,24661571,28400043,19752551,20190001,20395613,23587283,186…	-	-	-	-	-	-	-	-	-	-
rs10757278	9:22124478-22124478	T	downstream_gene_variant	MODIFIER	CDKN2B-AS1	ENSG00000240498	Transcript	ENST00000806148.1	lncRNA	-	-	-	-	-	-	-	-	-	rs10757278,CR111177	A	A/C/G/T	3765	1	-	HGNC	HGNC:34341	-	-	-	-	-	-	-	-	-	-	1,1	21146954,33170161,20227257,28339009,22403240,32152937,22856518,19503741,19753309,26509668,19207022,19750184,20440292,20981302,21698238,21860704,22042884,22151179,24834361,26958643,27418160,24219970,19956433,27294088,22509112,24860613,19474294,29331485,20871623,20601674,18224312,31053292,21912604,25473424,33488114,20453838,24218030,22269347,24661571,28400043,19752551,20190001,20395613,23587283,186…	-	-	-	-	-	-	-	-	-	-
rs10757278	9:22124478-22124478	C	downstream_gene_variant	MODIFIER	CDKN2B-AS1	ENSG00000240498	Transcript	ENST00000806149.1	lncRNA	-	-	-	-	-	-	-	-	-	rs10757278,CR111177	A	A/C/G/T	3767	1	-	HGNC	HGNC:34341	-	-	-	-	-	-	-	-	-	-	1,1	21146954,33170161,20227257,28339009,22403240,32152937,22856518,19503741,19753309,26509668,19207022,19750184,20440292,20981302,21698238,21860704,22042884,22151179,24834361,26958643,27418160,24219970,19956433,27294088,22509112,24860613,19474294,29331485,20871623,20601674,18224312,31053292,21912604,25473424,33488114,20453838,24218030,22269347,24661571,28400043,19752551,20190001,20395613,23587283,186…	-	-	-	-	-	-	-	-	-	-
rs10757278	9:22124478-22124478	G	downstream_gene_variant	MODIFIER	CDKN2B-AS1	ENSG00000240498	Transcript	ENST00000806149.1	lncRNA	-	-	-	-	-	-	-	-	-	rs10757278,CR111177	A	A/C/G/T	3767	1	-	HGNC	HGNC:34341	-	-	-	-	-	-	-	0.4081	-	-	1,1	21146954,33170161,20227257,28339009,22403240,32152937,22856518,19503741,19753309,26509668,19207022,19750184,20440292,20981302,21698238,21860704,22042884,22151179,24834361,26958643,27418160,24219970,19956433,27294088,22509112,24860613,19474294,29331485,20871623,20601674,18224312,31053292,21912604,25473424,33488114,20453838,24218030,22269347,24661571,28400043,19752551,20190001,20395613,23587283,186…	-	-	-	-	-
rs10757278	9:22124478-22124478	T	downstream_gene_variant	MODIFIER	CDKN2B-AS1	ENSG00000240498	Transcript	ENST00000806149.1	lncRNA	-	-	-	-	-	-	-	-	-	rs10757278,CR111177	A	A/C/G/T	3767	1	-	HGNC	HGNC:34341	-	-	-	-	-	-	-	-	-	-	1,1	21146954,33170161,20227257,28339009,22403240,32152937,22856518,19503741,19753309,26509668,19207022,19750184,20440292,20981302,21698238,21860704,22042884,22151179,24834361,26958643,27418160,24219970,19956433,27294088,22509112,24860613,19474294,29331485,20871623,20601674,18224312,31053292,21912604,25473424,33488114,20453838,24218030,22269347,24661571,28400043,19752551,20190001,20395613,23587283,186…	-	-	-	-	-
rs10757278	9:22124478-22124478	C	downstream_gene_variant	MODIFIER	CDKN2B-AS1	ENSG00000240498	Transcript	ENST00000806151.1	lncRNA	-	-	-	-	-	-	-	-	-	rs10757278,CR111177	A	A/C/G/T	3759	1	-	HGNC	HGNC:34341	-	-	-	-	-	-	-	-	-	-	1,1	21146954,33170161,20227257,28339009,22403240,32152937,22856518,19503741,19753309,26509668,19207022,19750184,20440292,20981302,21698238,21860704,22042884,22151179,24834361,26958643,27418160,24219970,19956433,27294088,22509112,24860613,19474294,29331485,20871623,20601674,18224312,31053292,21912604,25473424,33488114,20453838,24218030,22269347,24661571,28400043,19752551,20190001,20395613,23587283,186…	-	-	-	-	-
rs10757278	9:22124478-22124478	G	downstream_gene_variant	MODIFIER	CDKN2B-AS1	ENSG00000240498	Transcript	ENST00000806151.1	lncRNA	-	-	-	-	-	-	-	-	-	rs10757278,CR111177	A	A/C/G/T	3759	1	-	HGNC	HGNC:34341	-	-	-	-	-	-	-	0.4081	-	-	1,1	21146954,33170161,20227257,28339009,22403240,32152937,22856518,19503741,19753309,26509668,19207022,19750184,20440292,20981302,21698238,21860704,22042884,22151179,24834361,26958643,27418160,24219970,19956433,27294088,22509112,24860613,19474294,29331485,20871623,20601674,18224312,31053292,21912604,25473424,33488114,20453838,24218030,22269347,24661571,28400043,19752551,20190001,20395613,23587283,186…	-	-	-	-	-
rs10757278	9:22124478-22124478	T	downstream_gene_variant	MODIFIER	CDKN2B-AS1	ENSG00000240498	Transcript	ENST00000806151.1	lncRNA	-	-	-	-	-	-	-	-	-	rs10757278,CR111177	A	A/C/G/T	3759	1	-	HGNC	HGNC:34341	-	-	-	-	-	-	-	-	-	-	1,1	21146954,33170161,20227257,28339009,22403240,32152937,22856518,19503741,19753309,26509668,19207022,19750184,20440292,20981302,21698238,21860704,22042884,22151179,24834361,26958643,27418160,24219970,19956433,27294088,22509112,24860613,19474294,29331485,20871623,20601674,18224312,31053292,21912604,25473424,33488114,20453838,24218030,22269347,24661571,28400043,19752551,20190001,20395613,23587283,186…	-	-	-	-	-
rs10757278	9:22124478-22124478	C	downstream_gene_variant	MODIFIER	CDKN2B-AS1	ENSG00000240498	Transcript	ENST00000806152.1	lncRNA	-	-	-	-	-	-	-	-	-	rs10757278,CR111177	A	A/C/G/T	3765	1	-	HGNC	HGNC:34341	-	-	-	-	-	-	-	-	-	-	1,1	21146954,33170161,20227257,28339009,22403240,32152937,22856518,19503741,19753309,26509668,19207022,19750184,20440292,20981302,21698238,21860704,22042884,22151179,24834361,26958643,27418160,24219970,19956433,27294088,22509112,24860613,19474294,29331485,20871623,20601674,18224312,31053292,21912604,25473424,33488114,20453838,24218030,22269347,24661571,28400043,19752551,20190001,20395613,23587283,186…	-	-	-	-	-
rs10757278	9:22124478-22124478	G	downstream_gene_variant	MODIFIER	CDKN2B-AS1	ENSG00000240498	Transcript	ENST00000806152.1	lncRNA	-	-	-	-	-	-	-	-	-	rs10757278,CR111177	A	A/C/G/T	3765	1	-	HGNC	HGNC:34341	-	-	-	-	-	-	-	0.4081	-	-	1,1	21146954,33170161,20227257,28339009,22403240,32152937,22856518,19503741,19753309,26509668,19207022,19750184,20440292,20981302,21698238,21860704,22042884,22151179,24834361,26958643,27418160,24219970,19956433,27294088,22509112,24860613,19474294,29331485,20871623,20601674,18224312,31053292,21912604,25473424,33488114,20453838,24218030,22269347,24661571,28400043,19752551,20190001,20395613,23587283,186…	-	-	-	-	-
rs10757278	9:22124478-22124478	T	downstream_gene_variant	MODIFIER	CDKN2B-AS1	ENSG00000240498	Transcript	ENST00000806152.1	lncRNA	-	-	-	-	-	-	-	-	-	rs10757278,CR111177	A	A/C/G/T	3765	1	-	HGNC	HGNC:34341	-	-	-	-	-	-	-	-	-	-	1,1	21146954,33170161,20227257,28339009,22403240,32152937,22856518,19503741,19753309,26509668,19207022,19750184,20440292,20981302,21698238,21860704,22042884,22151179,24834361,26958643,27418160,24219970,19956433,27294088,22509112,24860613,19474294,29331485,20871623,20601674,18224312,31053292,21912604,25473424,33488114,20453838,24218030,22269347,24661571,28400043,19752551,20190001,20395613,23587283,186…	-	-	-	-	-
rs10757278	9:22124478-22124478	C	downstream_gene_variant	MODIFIER	CDKN2B-AS1	ENSG00000240498	Transcript	ENST00000806153.1	lncRNA	-	-	-	-	-	-	-	-	-	rs10757278,CR111177	A	A/C/G/T	3768	1	-	HGNC	HGNC:34341	-	-	-	-	-	-	-	-	-	-	1,1	21146954,33170161,20227257,28339009,22403240,32152937,22856518,19503741,19753309,26509668,19207022,19750184,20440292,20981302,21698238,21860704,22042884,22151179,24834361,26958643,27418160,24219970,19956433,27294088,22509112,24860613,19474294,29331485,20871623,20601674,18224312,31053292,21912604,25473424,33488114,20453838,24218030,22269347,24661571,28400043,19752551,20190001,20395613,23587283,186…	-	-	-	-	-
rs10757278	9:22124478-22124478	G	downstream_gene_variant	MODIFIER	CDKN2B-AS1	ENSG00000240498	Transcript	ENST00000806153.1	lncRNA	-	-	-	-	-	-	-	-	-	rs10757278,CR111177	A	A/C/G/T	3768	1	-	HGNC	HGNC:34341	-	-	-	-	-	-	-	0.4081	-	-	1,1	21146954,33170161,20227257,28339009,22403240,32152937,22856518,19503741,19753309,26509668,19207022,19750184,20440292,20981302,21698238,21860704,22042884,22151179,24834361,26958643,27418160,24219970,19956433,27294088,22509112,24860613,19474294,29331485,20871623,20601674,18224312,31053292,21912604,25473424,33488114,20453838,24218030,22269347,24661571,28400043,19752551,20190001,20395613,23587283,186…	-	-	-	-	-
rs10757278	9:22124478-22124478	T	downstream_gene_variant	MODIFIER	CDKN2B-AS1	ENSG00000240498	Transcript	ENST00000806153.1	lncRNA	-	-	-	-	-	-	-	-	-	rs10757278,CR111177	A	A/C/G/T	3768	1	-	HGNC	HGNC:34341	-	-	-	-	-	-	-	-	-	-	1,1	21146954,33170161,20227257,28339009,22403240,32152937,22856518,19503741,19753309,26509668,19207022,19750184,20440292,20981302,21698238,21860704,22042884,22151179,24834361,26958643,27418160,24219970,19956433,27294088,22509112,24860613,19474294,29331485,20871623,20601674,18224312,31053292,21912604,25473424,33488114,20453838,24218030,22269347,24661571,28400043,19752551,20190001,20395613,23587283,186…	-	-	-	-	-
rs2516470	HSCHR6_MHC_COX_CTG1:2919859-2919859	G	upstream_gene_variant	MODIFIER	LINC01149	ENSG00000234858	Transcript	ENST00000414257.1	lncRNA	-	-	-	-	-	-	-	-	-	rs2516470	C	C/G/A	2113	1	-	HGNC	HGNC:39757	-	-	-	1	-	-	-	-	-	-	1	28240269,28915241,32888494,35964923	-	-	-	-	-
rs2516470	HSCHR6_MHC_COX_CTG1:2919859-2919859	A	upstream_gene_variant	MODIFIER	LINC01149	ENSG00000234858	Transcript	ENST00000414257.1	lncRNA	-	-	-	-	-	-	-	-	-	rs2516470	C	C/G/A	2113	1	-	HGNC	HGNC:39757	-	-	-	1	-	-	-	-	-	-	1	28240269,28915241,32888494,35964923	-	-	-	-	-
rs532965	HSCHR6_MHC_COX_CTG1:4028572-4028572	G	intron_variant	MODIFIER	HLA-DRB1	ENSG00000206240	Transcript	ENST00000428566.5	protein_coding	-	1/3	-	-	-	-	-	-	-	rs532965	T	T/G	-	-1	cds_start_NF,cds_end_NF	HGNC	HGNC:4948	-	-	-	-	-	-	-	-	-	-	1	31873298,36496446,38412862,38892172	-	-	-	-	-
rs532965	HSCHR6_MHC_DBB_CTG1:3848565-3848565	G	intron_variant,non_coding_transcript_variant	MODIFIER	HLA-DRB1	ENSG00000236884	Transcript	ENST00000460546.1	protein_coding_CDS_not_defined	-	1/3	-	-	-	-	-	-	-	rs532965	T	T/G	-	-1	-	HGNC	HGNC:4948	-	-	-	-	-	-	-	-	-	-	1	31873298,36496446,38412862,38892172	-	-	-	-	-
rs2516470	HSCHR6_MHC_MANN_CTG1:2747593-2747593	A	upstream_gene_variant	MODIFIER	LINC01149	ENSG00000231836	Transcript	ENST00000413634.1	lncRNA	-	-	-	-	-	-	-	-	-	rs2516470	G	G/A/C	2113	1	-	HGNC	HGNC:39757	-	-	-	1	-	-	-	-	-	-	1	28240269,28915241,32888494,35964923	-	-	-	-	-
rs2516470	HSCHR6_MHC_MANN_CTG1:2747593-2747593	C	upstream_gene_variant	MODIFIER	LINC01149	ENSG00000231836	Transcript	ENST00000413634.1	lncRNA	-	-	-	-	-	-	-	-	-	rs2516470	G	G/A/C	2113	1	-	HGNC	HGNC:39757	-	-	-	1	-	-	-	-	-	-	1	28240269,28915241,32888494,35964923	-	-	-	-	-
rs532965	HSCHR6_MHC_MANN_CTG1:4022963-4022963	G	intron_variant	MODIFIER	HLA-DRB1	ENSG00000229074	Transcript	ENST00000433975.5	protein_coding	-	1/3	-	-	-	-	-	-	-	rs532965	T	T/G	-	-1	cds_start_NF,cds_end_NF	HGNC	HGNC:4948	-	-	-	-	-	-	-	-	-	-	1	31873298,36496446,38412862,38892172	-	-	-	-	-
rs532965	HSCHR6_MHC_QBL_CTG1:3809541-3809541	G	intron_variant	MODIFIER	HLA-DRB1	ENSG00000206306	Transcript	ENST00000415796.5	protein_coding	-	1/3	-	-	-	-	-	-	-	rs532965	T	T/G	-	-1	cds_start_NF,cds_end_NF	HGNC	HGNC:4948	-	-	-	-	-	-	-	-	-	-	1	31873298,36496446,38412862,38892172	-	-	-	-	-
rs2516470	HSCHR6_MHC_SSTO_CTG1:2741773-2741773	G	upstream_gene_variant	MODIFIER	LINC01149	ENSG00000226768	Transcript	ENST00000449972.1	lncRNA	-	-	-	-	-	-	-	-	-	rs2516470	C	C/G/A	2113	1	-	HGNC	HGNC:39757	-	-	-	1	-	-	-	-	-	-	1	28240269,28915241,32888494,35964923	-	-	-	-	-
rs2516470	HSCHR6_MHC_SSTO_CTG1:2741773-2741773	A	upstream_gene_variant	MODIFIER	LINC01149	ENSG00000226768	Transcript	ENST00000449972.1	lncRNA	-	-	-	-	-	-	-	-	-	rs2516470	C	C/G/A	2113	1	-	HGNC	HGNC:39757	-	-	-	1	-	-	-	-	-	-	1	28240269,28915241,32888494,35964923	-	-	-	-	-
rs532965	HSCHR6_MHC_SSTO_CTG1:4012274-4012274	T	intron_variant	MODIFIER	HLA-DRB1	ENSG00000228080	Transcript	ENST00000412634.5	protein_coding	-	1/3	-	-	-	-	-	-	-	rs532965	G	G/T	-	-1	cds_start_NF,cds_end_NF	HGNC	HGNC:4948	-	-	-	-	-	-	-	-	-	-	1	31873298,36496446,38412862,38892172	-	-	-	-	-
