# Supplementary material for: Genetic insights into number of long-term conditions and their relationship with lifespan
Source: PLoS One. 2026 Jan 30;21(1):e0340181. doi: 10.1371/journal.pone.0340181 (PMC12857943; doi:10.1371/journal.pone.0340181)
Supplement: S4 Table — (XLSX) [file pone.0340181.s004.xlsx]

## Sheet: ST4
chr	start	stop	n.snps	n.pcs	phen1	phen2	rho	rho.lower	rho.upper	r2	r2.lower	r2.upper	p
1	1376205	2215495	128	94	Parental lifespan	The number of morbidities	-0.295288	-0.86109	0.174	0.0871952	0	0.74205	0.213575
1	2215496	2983519	164	126	Parental lifespan	The number of morbidities	0.333198	-0.49612	1	0.111021	0	1	0.37045
1	2983520	3582047	224	172	Parental lifespan	The number of morbidities	-0.129478	-0.55441	0.26701	0.0167646	0	0.31107	0.499692
1	3582048	4281476	201	152	Parental lifespan	The number of morbidities	-0.964778	-1	-0.05516	0.930797	0.02005	1	0.0456701
1	4281477	4773403	133	113	Parental lifespan	The number of morbidities	-0.113498	-1	0.64782	0.0128817	0	1	0.72447
1	4773404	5362404	176	142	Parental lifespan	The number of morbidities	-0.644808	-1	-0.01424	0.415778	0.00676	1	0.0466305
1	5362405	6136814	200	154	Parental lifespan	The number of morbidities	-0.475784	-1	0.22818	0.22637	0	1	0.166618
1	6136815	7711794	328	236	Parental lifespan	The number of morbidities	-0.257732	-0.70778	0.12406	0.066426	0	0.50095	0.181375
1	7711795	8580987	151	116	Parental lifespan	The number of morbidities	-0.384896	-1	0.96657	0.148145	0	1	0.502212
1	8580988	9475966	188	149	Parental lifespan	The number of morbidities	-0.60424	-1	-0.04342	0.365106	0.00873	1	0.0369202
1	9475967	10753427	208	140	Parental lifespan	The number of morbidities	-0.045584	-0.54419	0.43094	0.0020779	0	0.34582	0.840084
1	10753428	11709173	239	174	Parental lifespan	The number of morbidities	-0.725778	-1	-0.41241	0.526754	0.17008	1	4.1611e-05
1	11709174	13481025	287	198	Parental lifespan	The number of morbidities	-0.702061	-1	-0.08123	0.49289	0.01125	1	0.0337606
1	13481026	14720131	271	202	Parental lifespan	The number of morbidities	-0.714118	-1	-0.21792	0.509965	0.04762	1	0.00673164
1	14720132	15755230	343	245	Parental lifespan	The number of morbidities	-0.179773	-0.5273	0.14626	0.0323184	0	0.27814	0.265396
1	15755231	16732168	177	113	Parental lifespan	The number of morbidities	NA	NA	NA	NA	NA	NA	NA
1	16732169	17557746	149	90	Parental lifespan	The number of morbidities	-0.878321	-1	-0.18013	0.771448	0.04159	1	0.022712
1	17557747	18427820	244	181	Parental lifespan	The number of morbidities	-0.0989325	-0.82542	0.53994	0.00978764	0	0.79668	0.725508
1	18427821	19238924	300	223	Parental lifespan	The number of morbidities	-0.657837	-1	-0.28923	0.432749	0.08365	1	0.00103282
1	19238925	20556202	299	207	Parental lifespan	The number of morbidities	-0.315653	-1	0.22853	0.0996371	0	1	0.229075
1	20556203	21416121	164	119	Parental lifespan	The number of morbidities	-0.383515	-1	0.17027	0.147084	0	1	0.166239
1	21416122	22145629	159	116	Parental lifespan	The number of morbidities	0.0873187	-0.50207	0.71535	0.00762455	0	0.5749	0.739595
1	22145630	22740287	156	113	Parental lifespan	The number of morbidities	-0.232296	-0.85706	0.29479	0.0539613	0	0.73983	0.362731
1	22740288	23907045	225	160	Parental lifespan	The number of morbidities	-1	-1	-0.38819	1	0.15104	1	0.000575367
1	23907046	25885138	348	235	Parental lifespan	The number of morbidities	-0.334983	-0.58561	-0.09471	0.112214	0.00908	0.34293	0.00609961
1	25885139	27992665	202	122	Parental lifespan	The number of morbidities	-0.240752	-1	0.37424	0.0579613	0	1	0.398659
1	34371023	35201626	188	147	Parental lifespan	The number of morbidities	-0.0372992	-0.90685	0.76648	0.00139123	0	1	0.90594
1	35201627	36855139	186	130	Parental lifespan	The number of morbidities	NA	NA	NA	NA	NA	NA	NA
1	36855140	38474036	333	232	Parental lifespan	The number of morbidities	-0.111327	-0.4308	0.19995	0.0123936	0	0.18779	0.474669
1	38474037	40200950	315	222	Parental lifespan	The number of morbidities	-0.0639019	-0.34661	0.21269	0.00408345	0	0.12242	0.640731
1	40200951	41093875	157	113	Parental lifespan	The number of morbidities	-0.773887	-1	-0.11855	0.5989	0.01976	1	0.0251658
1	41093876	41977966	165	126	Parental lifespan	The number of morbidities	-0.16583	-1	0.49742	0.0274996	0	1	0.576346
1	41977967	43512669	216	150	Parental lifespan	The number of morbidities	0.0828675	-0.4955	0.68536	0.00686703	0	0.53374	0.752987
1	43512670	45167235	280	189	Parental lifespan	The number of morbidities	-0.281123	-0.64073	0.05112	0.0790299	0	0.41053	0.0947637
1	45167236	47257261	242	141	Parental lifespan	The number of morbidities	-0.791729	-1	-0.39105	0.626834	0.15292	1	0.000528376
1	47257262	48105233	146	105	Parental lifespan	The number of morbidities	-1	-1	-0.37695	1	0.1452	1	0.000646671
1	48105234	49185414	204	155	Parental lifespan	The number of morbidities	-0.942593	-1	0.23012	0.888481	0	1	0.105407
1	49185415	51777577	192	127	Parental lifespan	The number of morbidities	NA	NA	NA	NA	NA	NA	NA
1	51777578	53114186	136	93	Parental lifespan	The number of morbidities	-0.428075	-1	0.13474	0.183248	0	1	0.136374
1	53114187	54771293	340	232	Parental lifespan	The number of morbidities	-0.103804	-0.58873	0.34986	0.0107752	0	0.36515	0.627455
1	54771294	55727134	232	171	Parental lifespan	The number of morbidities	-0.317467	-1	0.30464	0.100785	0	1	0.279244
1	55727135	56799636	171	131	Parental lifespan	The number of morbidities	-0.179756	-0.71875	0.29219	0.032312	0	0.52353	0.425148
1	56799637	57529670	192	153	Parental lifespan	The number of morbidities	-0.505702	-1	-0.05608	0.255735	0.00534	1	0.0285881
1	57529671	58387483	167	131	Parental lifespan	The number of morbidities	-0.0122648	-0.71848	0.6833	0.000150425	0	0.7268	0.966452
1	58387484	59889045	293	214	Parental lifespan	The number of morbidities	-0.0611004	-0.47305	0.34343	0.00373326	0	0.2392	0.748341
1	59889046	61377615	246	181	Parental lifespan	The number of morbidities	-0.197552	-1	0.38374	0.0390268	0	1	0.463688
1	61377616	62778733	335	240	Parental lifespan	The number of morbidities	0.0505472	-0.38066	0.47887	0.00255501	0	0.2686	0.80018
1	62778734	64344226	268	198	Parental lifespan	The number of morbidities	-0.359482	-0.81868	0.01326	0.129228	0	0.67024	0.0607439
1	64344227	65894184	280	205	Parental lifespan	The number of morbidities	-0.49568	-1	-0.08906	0.245699	0.00904	1	0.0218683
1	65894185	66778015	126	95	Parental lifespan	The number of morbidities	0.467603	-0.00452	1	0.218652	0	1	0.055771
1	66778016	67761890	152	108	Parental lifespan	The number of morbidities	-0.99051	-1	-0.35756	0.98111	0.12912	1	0.00500104
1	67761891	68633860	145	117	Parental lifespan	The number of morbidities	-0.868476	-1	-0.38805	0.75425	0.15058	1	0.0012691
1	68633861	69438909	121	94	Parental lifespan	The number of morbidities	-1	-1	-0.21803	1	0.05775	1	0.00876298
1	69438910	70992905	205	156	Parental lifespan	The number of morbidities	-1	-1	-0.4267	1	0.18231	1	0.000281588
1	70992906	72513119	187	135	Parental lifespan	The number of morbidities	-0.317883	-1	1	0.10105	0	1	0.554577
1	72513120	73992170	142	98	Parental lifespan	The number of morbidities	-1	-1	-0.36104	1	0.13151	1	0.000827222
1	73992171	75132092	154	117	Parental lifespan	The number of morbidities	-0.0214154	-0.54468	0.49002	0.000458618	0	0.36914	0.926912
1	75132093	76097247	115	85	Parental lifespan	The number of morbidities	-0.953625	-1	0.70574	0.9094	0	1	0.278779
1	76097248	76977915	138	100	Parental lifespan	The number of morbidities	0.571902	-1	1	0.327072	0	1	0.654673
1	76977916	77895394	163	125	Parental lifespan	The number of morbidities	-0.683274	-1	0.24975	0.466863	0	1	0.139847
1	77895395	79065286	135	97	Parental lifespan	The number of morbidities	0.103913	-1	1	0.010798	0	1	0.9149
1	79065287	80099353	139	104	Parental lifespan	The number of morbidities	-0.719207	-1	-0.16319	0.517259	0.03171	1	0.0150666
1	80099354	80781442	90	71	Parental lifespan	The number of morbidities	NA	NA	NA	NA	NA	NA	NA
1	80781443	82123368	261	195	Parental lifespan	The number of morbidities	-0.358662	-0.91102	0.07633	0.128639	0	0.82995	0.101618
1	82123369	83461215	222	162	Parental lifespan	The number of morbidities	-0.132376	-0.50991	0.24184	0.0175234	0	0.26243	0.470781
1	83461216	84728347	156	117	Parental lifespan	The number of morbidities	NA	NA	NA	NA	NA	NA	NA
1	84728348	86017267	259	185	Parental lifespan	The number of morbidities	-0.0430976	-0.6753	0.55387	0.0018574	0	0.59661	0.86816
1	86761555	87667572	121	88	Parental lifespan	The number of morbidities	-0.504872	-1	0.48038	0.254896	0	1	0.263868
1	87667573	88656689	218	173	Parental lifespan	The number of morbidities	-0.988452	-1	-0.43093	0.977037	0.1857	1	0.0014067
1	88656690	89753964	140	102	Parental lifespan	The number of morbidities	NA	NA	NA	NA	NA	NA	NA
1	89753965	90941549	197	149	Parental lifespan	The number of morbidities	-0.228046	-0.65587	0.16149	0.0520051	0	0.43034	0.240798
1	90941550	91870059	143	109	Parental lifespan	The number of morbidities	-0.491222	-1	0.51921	0.241299	0	1	0.315252
1	91870060	92904465	163	117	Parental lifespan	The number of morbidities	-0.445047	-1	0.06154	0.198067	0	1	0.0904675
1	92904466	94168576	137	98	Parental lifespan	The number of morbidities	-0.192698	-1	0.72164	0.0371325	0	1	0.604945
1	94168577	95122541	166	126	Parental lifespan	The number of morbidities	-0.252797	-1	0.62102	0.0639063	0	1	0.494639
1	95122542	96147576	178	131	Parental lifespan	The number of morbidities	-0.150599	-1	0.79031	0.0226801	0	1	0.676099
1	96147577	97721186	190	137	Parental lifespan	The number of morbidities	-0.499453	-1	0.19522	0.249454	0	1	0.137257
1	97721187	99425000	258	194	Parental lifespan	The number of morbidities	-0.157364	-1	0.56634	0.0247634	0	1	0.614623
1	100269208	101188315	100	71	Parental lifespan	The number of morbidities	-0.415103	-1	0.12159	0.17231	0	1	0.11257
1	101188316	102424611	238	178	Parental lifespan	The number of morbidities	-0.110887	-0.96215	0.62762	0.0122959	0	1	0.712275
1	102424612	103148412	91	71	Parental lifespan	The number of morbidities	-0.790123	-1	0.21805	0.624294	0	1	0.117019
1	103148413	103784541	88	56	Parental lifespan	The number of morbidities	-0.159761	-1	1	0.0255234	0	1	0.758344
1	104984436	106089656	163	112	Parental lifespan	The number of morbidities	-0.157928	-0.8302	0.42847	0.0249412	0	0.7152	0.567204
1	106089657	106864947	126	98	Parental lifespan	The number of morbidities	0.078673	-1	1	0.00618945	0	1	0.926563
1	106864948	107874653	146	113	Parental lifespan	The number of morbidities	-0.763935	-1	-0.19786	0.583597	0.04087	1	0.0117664
1	107874654	109271449	218	169	Parental lifespan	The number of morbidities	-0.0927883	-0.48472	0.28207	0.00860967	0	0.24202	0.615668
1	109271450	110224230	192	131	Parental lifespan	The number of morbidities	-0.0591338	-0.59032	0.44926	0.0034968	0	0.39432	0.798714
1	110224231	111134062	234	179	Parental lifespan	The number of morbidities	-0.860042	-1	-0.42172	0.739672	0.17785	1	0.000641392
1	111134063	112489248	266	186	Parental lifespan	The number of morbidities	-0.317916	-0.93559	0.15276	0.101071	0	0.87631	0.187478
1	112489249	113418037	167	127	Parental lifespan	The number of morbidities	-0.344802	-1	0.23735	0.118888	0	1	0.22038
1	113418038	114664387	190	136	Parental lifespan	The number of morbidities	-0.883425	-1	-0.51478	0.780441	0.265	1	3.60346e-05
1	114664388	116207297	259	186	Parental lifespan	The number of morbidities	-0.131314	-0.66322	0.36056	0.0172433	0	0.45743	0.567327
1	116207298	117046311	147	115	Parental lifespan	The number of morbidities	-1	-1	-0.11902	1	0.02566	1	0.0238536
1	117046312	118118667	197	149	Parental lifespan	The number of morbidities	-0.410533	-1	0.39954	0.168537	0	1	0.278941
1	118118668	119408888	151	113	Parental lifespan	The number of morbidities	0.22173	-1	1	0.049164	0	1	0.836888
1	119408889	120345066	145	115	Parental lifespan	The number of morbidities	-0.787346	-1	-0.07373	0.619914	0.01572	1	0.038782
1	120345067	145803848	127	88	Parental lifespan	The number of morbidities	-0.0441009	-1	0.87061	0.00194489	0	1	0.901597
1	145803849	147083835	110	69	Parental lifespan	The number of morbidities	NA	NA	NA	NA	NA	NA	NA
1	147083836	149716037	91	72	Parental lifespan	The number of morbidities	-0.744863	-1	0.12947	0.554821	0	1	0.0978216
1	149716038	151146407	171	109	Parental lifespan	The number of morbidities	-0.929634	-1	-0.33451	0.864219	0.11305	1	0.00562806
1	151146408	152535630	213	131	Parental lifespan	The number of morbidities	-0.586688	-1	-0.06947	0.344203	0.00926	1	0.0299288
1	152535631	153410809	142	104	Parental lifespan	The number of morbidities	-0.348832	-1	0.52339	0.121684	0	1	0.38338
1	153410810	154685545	201	135	Parental lifespan	The number of morbidities	-0.635832	-1	-0.27089	0.404283	0.07338	1	0.0013833
1	154685546	156813845	372	236	Parental lifespan	The number of morbidities	-0.300838	-0.67202	0.02578	0.0905036	0	0.45161	0.0727796
1	156813846	158081627	266	189	Parental lifespan	The number of morbidities	-0.556525	-1	-0.10066	0.30972	0.01241	1	0.0174415
1	158081628	158900369	171	112	Parental lifespan	The number of morbidities	NA	NA	NA	NA	NA	NA	NA
1	158900370	159882515	192	136	Parental lifespan	The number of morbidities	-0.659494	-1	-0.04494	0.434932	0.00871	1	0.0383342
1	159882516	161054076	283	201	Parental lifespan	The number of morbidities	-0.0421132	-0.38367	0.28913	0.00177353	0	0.15698	0.79626
1	161054077	161945442	163	113	Parental lifespan	The number of morbidities	-0.623827	-1	-0.15923	0.38916	0.02677	1	0.0123518
1	161945443	163141862	267	202	Parental lifespan	The number of morbidities	-0.948263	-1	-0.41101	0.899202	0.17	1	0.00147494
1	163141863	163854567	148	116	Parental lifespan	The number of morbidities	NA	NA	NA	NA	NA	NA	NA
1	163854568	164726579	169	135	Parental lifespan	The number of morbidities	0.381356	-0.44763	1	0.145432	0	1	0.30805
1	165553813	166458031	155	126	Parental lifespan	The number of morbidities	-0.404527	-1	0.62989	0.163642	0	1	0.401914
1	166458032	167163954	129	96	Parental lifespan	The number of morbidities	-1	-1	0.29708	1	0	1	0.0722335
1	167163955	168179086	223	166	Parental lifespan	The number of morbidities	-0.188347	-0.97606	0.44879	0.0354746	0	1	0.516762
1	168179087	169521551	290	209	Parental lifespan	The number of morbidities	-0.339137	-0.5942	-0.10287	0.115014	0.01063	0.35308	0.00614588
1	169521552	170193207	106	69	Parental lifespan	The number of morbidities	0.279964	-1	1	0.0783801	0	1	0.796963
1	170193208	171044255	120	95	Parental lifespan	The number of morbidities	-0.80353	-1	1	0.645661	0	1	0.521065
1	171044256	172465153	243	148	Parental lifespan	The number of morbidities	-1	-1	-0.38423	1	0.14788	1	0.000414072
1	172465154	173582511	171	132	Parental lifespan	The number of morbidities	-0.550321	-1	-0.01557	0.302853	0.00474	1	0.0542557
1	175385221	176449096	188	144	Parental lifespan	The number of morbidities	NA	NA	NA	NA	NA	NA	NA
1	176449097	177746472	177	136	Parental lifespan	The number of morbidities	-0.418488	-1	1	0.175132	0	1	0.570632
1	177746473	178915113	168	118	Parental lifespan	The number of morbidities	-0.414389	-1	0.12948	0.171718	0	1	0.12327
1	178915114	180221608	202	135	Parental lifespan	The number of morbidities	-0.405865	-1	0.50731	0.164727	0	1	0.342077
1	180221609	181324205	191	144	Parental lifespan	The number of morbidities	NA	NA	NA	NA	NA	NA	NA
1	181324206	182420540	180	137	Parental lifespan	The number of morbidities	NA	NA	NA	NA	NA	NA	NA
1	182420541	183920616	252	172	Parental lifespan	The number of morbidities	-0.308591	-1	0.66986	0.0952284	0	1	0.465859
1	183920617	184953089	145	112	Parental lifespan	The number of morbidities	-0.454231	-1	0.00646	0.206326	0	1	0.0539417
1	184953090	186179447	165	124	Parental lifespan	The number of morbidities	-0.416139	-1	0.49387	0.173171	0	1	0.30537
1	186179448	187072605	107	83	Parental lifespan	The number of morbidities	NA	NA	NA	NA	NA	NA	NA
1	187072606	187757076	94	74	Parental lifespan	The number of morbidities	-0.204775	-1	1	0.041933	0	1	0.677369
1	188625773	189904637	153	107	Parental lifespan	The number of morbidities	NA	NA	NA	NA	NA	NA	NA
1	189904638	191419275	140	102	Parental lifespan	The number of morbidities	-0.203887	-1	0.68491	0.0415697	0	1	0.581079
1	191419276	192468373	116	88	Parental lifespan	The number of morbidities	-0.241528	-1	0.69538	0.058336	0	1	0.555371
1	192468374	193575516	171	124	Parental lifespan	The number of morbidities	-0.660724	-1	-0.20543	0.436556	0.04239	1	0.00664798
1	193575517	194365688	131	92	Parental lifespan	The number of morbidities	1	-0.67595	1	1	0	1	0.233818
1	194365689	195161235	90	61	Parental lifespan	The number of morbidities	-1	-1	-0.12974	1	0.03572	1	0.0140356
1	195161236	196179110	140	109	Parental lifespan	The number of morbidities	NA	NA	NA	NA	NA	NA	NA
1	196179111	197935821	187	124	Parental lifespan	The number of morbidities	-0.796322	-1	-0.40043	0.634129	0.16034	1	0.000379398
1	197935822	199263389	158	122	Parental lifespan	The number of morbidities	-0.648269	-1	-0.15415	0.420252	0.02493	1	0.0137254
1	200134006	201067952	160	117	Parental lifespan	The number of morbidities	NA	NA	NA	NA	NA	NA	NA
1	201067953	202583884	363	246	Parental lifespan	The number of morbidities	-0.0329296	-0.29022	0.22482	0.00108436	0	0.09119	0.79821
1	202583885	204092537	354	245	Parental lifespan	The number of morbidities	-0.0978103	-0.42798	0.21598	0.00956686	0	0.18463	0.532603
1	204092538	205009623	213	161	Parental lifespan	The number of morbidities	-0.382947	-1	0.13196	0.146649	0	1	0.135829
1	205009624	205917548	202	141	Parental lifespan	The number of morbidities	0.00455909	-0.92878	0.92352	2.07853e-05	0	1	0.989502
1	205917549	208162951	314	217	Parental lifespan	The number of morbidities	-0.368346	-0.74527	-0.03748	0.135678	0.00303	0.55542	0.0292465
1	208162952	209711169	354	254	Parental lifespan	The number of morbidities	-0.351397	-0.65451	-0.07051	0.12348	0.00602	0.42838	0.0169305
1	209711170	211082892	257	186	Parental lifespan	The number of morbidities	-0.046823	-0.54534	0.42479	0.0021924	0	0.35155	0.826057
1	211082893	212347582	191	137	Parental lifespan	The number of morbidities	-0.142502	-0.77348	0.4512	0.0203068	0	0.62459	0.585029
1	212347583	213958292	287	204	Parental lifespan	The number of morbidities	-0.375492	-0.69858	-0.07588	0.140994	0.00677	0.48801	0.0142973
1	213958293	214783872	170	134	Parental lifespan	The number of morbidities	-1	-1	-0.68731	1	0.47239	1	4.54946e-09
1	214783873	215825791	125	88	Parental lifespan	The number of morbidities	-1	-1	0.47088	1	0	1	0.180138
1	215825792	216658126	174	134	Parental lifespan	The number of morbidities	-0.887445	-1	-0.18203	0.787558	0.03643	1	0.0183999
1	216658127	217352165	167	135	Parental lifespan	The number of morbidities	0.184929	-0.90219	1	0.0341988	0	1	0.689662
1	217352166	218563960	200	148	Parental lifespan	The number of morbidities	-0.911296	-1	-0.14366	0.830461	0.03111	1	0.0296351
1	218563961	220073132	294	173	Parental lifespan	The number of morbidities	-0.435037	-1	0.0564	0.189258	0	1	0.0822525
1	221856865	222763597	137	105	Parental lifespan	The number of morbidities	NA	NA	NA	NA	NA	NA	NA
1	222763598	223654902	162	112	Parental lifespan	The number of morbidities	NA	NA	NA	NA	NA	NA	NA
1	223654903	224943337	185	134	Parental lifespan	The number of morbidities	-0.703547	-1	0.83098	0.494978	0	1	0.288074
1	224943338	226534711	220	141	Parental lifespan	The number of morbidities	0.203592	-1	1	0.0414499	0	1	0.752477
1	226534712	228045554	208	141	Parental lifespan	The number of morbidities	-0.296352	-1	0.53198	0.0878248	0	1	0.420323
1	228045555	229075156	156	103	Parental lifespan	The number of morbidities	-0.794758	-1	-0.19332	0.63164	0.03986	1	0.0182596
1	229075157	230227247	229	182	Parental lifespan	The number of morbidities	-0.766536	-1	-0.12798	0.587577	0.02275	1	0.0192432
1	230227248	231287764	270	198	Parental lifespan	The number of morbidities	-0.23117	-0.73613	0.21621	0.0534398	0	0.54217	0.288788
1	231287765	232177704	178	135	Parental lifespan	The number of morbidities	-0.512427	-1	0.10094	0.262581	0	1	0.104451
1	232177705	232954942	188	147	Parental lifespan	The number of morbidities	-0.744993	-1	-0.25442	0.555014	0.06493	1	0.00610667
1	232954943	233639473	143	115	Parental lifespan	The number of morbidities	-0.00822646	-1	1	6.76747e-05	0	1	0.989611
1	233639474	234365796	157	127	Parental lifespan	The number of morbidities	0.101918	-0.44151	0.67478	0.0103872	0	0.49858	0.675774
1	234365797	235097113	241	187	Parental lifespan	The number of morbidities	-0.797107	-1	-0.40933	0.63538	0.16755	1	0.00027128
1	235097114	236199671	183	136	Parental lifespan	The number of morbidities	-0.51749	-1	0.06488	0.267796	0	1	0.0830153
1	236199672	237409458	350	239	Parental lifespan	The number of morbidities	-0.137299	-0.43416	0.14052	0.0188509	0	0.1885	0.335567
1	237409459	238094455	194	152	Parental lifespan	The number of morbidities	-0.294056	-0.93406	0.20319	0.0864689	0	0.87492	0.228248
1	238094456	238704857	109	84	Parental lifespan	The number of morbidities	0.181733	-0.44076	0.88606	0.0330269	0	0.82278	0.520286
1	239332149	240248508	208	160	Parental lifespan	The number of morbidities	-0.175648	-0.77514	0.33685	0.0308521	0	0.61142	0.475291
1	240248509	241033584	238	186	Parental lifespan	The number of morbidities	-0.471468	-1	-0.08371	0.222282	0.00873	1	0.0217906
1	241033585	241813534	203	160	Parental lifespan	The number of morbidities	-0.694069	-1	-0.2024	0.481732	0.04231	1	0.00932448
1	241813535	242417923	176	129	Parental lifespan	The number of morbidities	0.418568	-0.59442	1	0.175199	0	1	0.33275
1	242417924	243048003	141	109	Parental lifespan	The number of morbidities	NA	NA	NA	NA	NA	NA	NA
1	243048004	244723196	295	215	Parental lifespan	The number of morbidities	-0.26543	-0.58637	0.02881	0.0704532	0	0.34383	0.0726871
1	244723197	245970505	341	253	Parental lifespan	The number of morbidities	-0.19915	-0.55734	0.13034	0.0396605	0	0.31062	0.227506
1	245970506	246610290	126	91	Parental lifespan	The number of morbidities	-0.243666	-1	1	0.0593731	0	1	0.728345
1	246610291	247531112	169	126	Parental lifespan	The number of morbidities	-0.593098	-1	-0.18013	0.351765	0.03278	1	0.00761268
1	247531113	248341594	197	127	Parental lifespan	The number of morbidities	-0.50194	-1	0.67799	0.251944	0	1	0.32373
1	248341595	249240538	98	63	Parental lifespan	The number of morbidities	NA	NA	NA	NA	NA	NA	NA
2	10181	789195	160	119	Parental lifespan	The number of morbidities	NA	NA	NA	NA	NA	NA	NA
2	789196	1376545	122	85	Parental lifespan	The number of morbidities	-0.708361	-1	0.6303	0.501776	0	1	0.254373
2	1376546	1875060	158	113	Parental lifespan	The number of morbidities	0.165003	-1	1	0.0272259	0	1	0.846591
2	1875061	2680063	195	149	Parental lifespan	The number of morbidities	-0.762785	-1	-0.28522	0.58184	0.08135	1	0.0033055
2	2680064	3314202	209	155	Parental lifespan	The number of morbidities	-0.409357	-1	0.11765	0.167573	0	1	0.120318
2	3314203	4016104	192	143	Parental lifespan	The number of morbidities	-0.385346	-1	0.12422	0.148492	0	1	0.126519
2	4016105	4766969	166	132	Parental lifespan	The number of morbidities	-0.435093	-1	1	0.189306	0	1	0.587478
2	4766970	5568653	140	114	Parental lifespan	The number of morbidities	-0.365437	-1	0.93215	0.133544	0	1	0.490799
2	5568654	6306606	185	145	Parental lifespan	The number of morbidities	-1	-1	-0.35798	1	0.12909	1	0.00301291
2	6306607	7108208	191	152	Parental lifespan	The number of morbidities	0.15964	-0.42327	0.88237	0.0254849	0	0.82817	0.553813
2	7108209	7966709	191	149	Parental lifespan	The number of morbidities	0.961815	-0.54941	1	0.925088	0	1	0.328682
2	7966710	8978798	257	196	Parental lifespan	The number of morbidities	-0.119816	-0.57184	0.30745	0.0143559	0	0.33779	0.540249
2	8978799	9960670	201	149	Parental lifespan	The number of morbidities	-0.498744	-0.82344	-0.21171	0.248745	0.04482	0.67805	0.00147143
2	9960671	10611654	207	149	Parental lifespan	The number of morbidities	-0.080705	-0.62885	0.43572	0.0065133	0	0.44213	0.732452
2	10611655	11230349	194	149	Parental lifespan	The number of morbidities	-0.0865281	-0.59255	0.40765	0.00748712	0	0.3747	0.704387
2	11230350	11995765	211	161	Parental lifespan	The number of morbidities	-0.529486	-1	-0.14277	0.280355	0.02106	1	0.0114543
2	11995766	12732506	183	147	Parental lifespan	The number of morbidities	-0.570445	-1	-0.07948	0.325407	0.00999	1	0.0313423
2	12732507	13625450	141	109	Parental lifespan	The number of morbidities	-0.693825	-1	-0.10031	0.481393	0.01561	1	0.0284144
2	13625451	14692120	182	143	Parental lifespan	The number of morbidities	-0.20787	-1	0.73577	0.0432101	0	1	0.591236
2	14692121	15721703	152	118	Parental lifespan	The number of morbidities	-0.0228939	-1	1	0.000524131	0	1	0.954016
2	15721704	17241115	352	259	Parental lifespan	The number of morbidities	-0.2267	-0.48159	0.03046	0.0513928	0	0.23193	0.0809838
2	17241116	18656325	262	182	Parental lifespan	The number of morbidities	-0.464205	-1	-0.02906	0.215486	0.00464	1	0.0388269
2	18656326	20064517	275	200	Parental lifespan	The number of morbidities	-0.523148	-1	-0.1257	0.273683	0.01675	1	0.012738
2	20064518	21084898	218	169	Parental lifespan	The number of morbidities	-0.212428	-0.7361	0.21981	0.0451255	0	0.54506	0.302471
2	21084899	22429640	197	145	Parental lifespan	The number of morbidities	-0.691101	-1	-0.25059	0.47762	0.06336	1	0.00338074
2	22429641	23538527	207	158	Parental lifespan	The number of morbidities	-0.525566	-1	-0.07522	0.276219	0.00902	1	0.0245137
2	23538528	24669224	220	146	Parental lifespan	The number of morbidities	-0.336654	-1	0.28825	0.113336	0	1	0.254325
2	24669225	25895394	168	121	Parental lifespan	The number of morbidities	-1	-1	-0.61669	1	0.38031	1	4.03253e-06
2	25895395	26894102	161	123	Parental lifespan	The number of morbidities	-1	-1	-0.20451	1	0.04611	1	0.00810091
2	26894103	28819510	294	188	Parental lifespan	The number of morbidities	-0.380765	-0.63862	-0.1409	0.144982	0.01985	0.40784	0.00288276
2	28819511	29627932	165	117	Parental lifespan	The number of morbidities	-0.26993	-1	0.57368	0.0728624	0	1	0.448064
2	29627933	30575619	197	152	Parental lifespan	The number of morbidities	-0.679913	-1	-0.35673	0.462281	0.12726	1	0.000150954
2	30575620	31457418	207	152	Parental lifespan	The number of morbidities	-0.527711	-1	0.00495	0.278479	0	1	0.0590304
2	31457419	33123604	236	156	Parental lifespan	The number of morbidities	-0.0875189	-0.83377	0.58592	0.00765956	0	0.83437	0.76116
2	33123605	33735318	148	114	Parental lifespan	The number of morbidities	NA	NA	NA	NA	NA	NA	NA
2	33735319	34239776	116	90	Parental lifespan	The number of morbidities	0.149031	-1	1	0.0222101	0	1	0.826729
2	34239777	34890558	125	94	Parental lifespan	The number of morbidities	-0.792217	-1	-0.21356	0.627608	0.04796	1	0.0135973
2	34890559	35609257	93	75	Parental lifespan	The number of morbidities	-0.694295	-1	0.0898	0.482046	0	1	0.0832798
2	35609258	36120743	77	59	Parental lifespan	The number of morbidities	0.561013	-0.33686	1	0.314736	0	1	0.187101
2	36120744	36867389	137	112	Parental lifespan	The number of morbidities	-0.523847	-1	0.09714	0.274416	0	1	0.0932987
2	36867390	37603360	151	110	Parental lifespan	The number of morbidities	-0.677422	-1	-0.23048	0.458901	0.05404	1	0.0057446
2	37603361	38887393	260	188	Parental lifespan	The number of morbidities	-0.313665	-0.72516	0.05924	0.0983855	0	0.52586	0.0912843
2	38887394	40087418	175	124	Parental lifespan	The number of morbidities	0.0108609	-0.81258	0.79763	0.00011796	0	0.97498	0.972372
2	40087419	40786176	152	121	Parental lifespan	The number of morbidities	NA	NA	NA	NA	NA	NA	NA
2	40786177	41540439	115	90	Parental lifespan	The number of morbidities	-0.391359	-1	0.13265	0.153162	0	1	0.147674
2	41540440	42307418	131	103	Parental lifespan	The number of morbidities	NA	NA	NA	NA	NA	NA	NA
2	42307419	43295776	160	121	Parental lifespan	The number of morbidities	-0.352788	-0.82841	0.05103	0.124459	0	0.68626	0.0819667
2	43295777	44104110	159	119	Parental lifespan	The number of morbidities	-0.465239	-1	0.09422	0.216447	0	1	0.104019
2	44104111	45189468	160	123	Parental lifespan	The number of morbidities	-0.566212	-1	-0.07617	0.320596	0.01071	1	0.0267507
2	45189469	45850047	177	142	Parental lifespan	The number of morbidities	-0.634129	-1	0.00345	0.40212	0	1	0.0506291
2	45850048	46499326	227	179	Parental lifespan	The number of morbidities	-0.24438	-1	0.44509	0.0597216	0	1	0.437274
2	46499327	47320114	182	143	Parental lifespan	The number of morbidities	-0.727862	-1	-0.31971	0.529784	0.10236	1	0.00143934
2	47320115	48171058	195	150	Parental lifespan	The number of morbidities	-0.546194	-1	-0.09135	0.298328	0.01089	1	0.0237299
2	48171059	49114132	138	105	Parental lifespan	The number of morbidities	NA	NA	NA	NA	NA	NA	NA
2	49114133	49849185	131	98	Parental lifespan	The number of morbidities	-0.974572	-1	-0.19169	0.949791	0.04603	1	0.0212509
2	49849186	50756240	118	93	Parental lifespan	The number of morbidities	-0.694831	-1	-0.00974	0.48279	0.009	1	0.0520838
2	50756241	51669493	138	107	Parental lifespan	The number of morbidities	-0.758738	-1	-0.00155	0.575684	0.00716	1	0.0561261
2	51669494	52494111	124	95	Parental lifespan	The number of morbidities	NA	NA	NA	NA	NA	NA	NA
2	52494112	53032976	73	60	Parental lifespan	The number of morbidities	NA	NA	NA	NA	NA	NA	NA
2	53032977	53852120	161	125	Parental lifespan	The number of morbidities	-0.476836	-1	0.28718	0.227372	0	1	0.186874
2	53852121	54688234	123	87	Parental lifespan	The number of morbidities	0.226102	-0.86322	1	0.051122	0	1	0.607608
2	55663337	56394698	108	78	Parental lifespan	The number of morbidities	NA	NA	NA	NA	NA	NA	NA
2	56394699	57433653	157	114	Parental lifespan	The number of morbidities	-0.554225	-1	0.24639	0.307166	0	1	0.150917
2	57433654	57952945	70	53	Parental lifespan	The number of morbidities	-0.985365	-1	0.22142	0.970944	0	1	0.133268
2	57952946	59251996	158	118	Parental lifespan	The number of morbidities	-1	-1	-0.36663	1	0.13442	1	0.000693639
2	59251997	60775066	278	197	Parental lifespan	The number of morbidities	-0.6158	-0.81605	-0.42709	0.37921	0.18241	0.66593	1.44993e-08
2	60775067	62429910	194	130	Parental lifespan	The number of morbidities	NA	NA	NA	NA	NA	NA	NA
2	62429911	63672118	150	112	Parental lifespan	The number of morbidities	-0.749199	-1	-0.25475	0.561299	0.06624	1	0.00592996
2	63672119	64696089	128	97	Parental lifespan	The number of morbidities	-0.180496	-1	0.79434	0.0325788	0	1	0.661949
2	64696090	65938002	284	205	Parental lifespan	The number of morbidities	-0.56957	-0.88493	-0.29522	0.32441	0.08716	0.7831	0.000137026
2	65938003	67224027	230	176	Parental lifespan	The number of morbidities	-0.42638	-0.91009	-0.04796	0.1818	0.00434	0.82827	0.0280535
2	67224028	67979828	144	110	Parental lifespan	The number of morbidities	-0.62116	-1	0.08893	0.38584	0	1	0.0840509
2	67979829	68877774	170	126	Parental lifespan	The number of morbidities	-0.387823	-0.98439	0.07981	0.150406	0	0.96902	0.0997076
2	68877775	70756283	299	210	Parental lifespan	The number of morbidities	-0.0916837	-0.49515	0.29349	0.00840591	0	0.25583	0.62576
2	70756284	71385813	136	104	Parental lifespan	The number of morbidities	-0.840625	-1	-0.12113	0.70665	0.02591	1	0.0359389
2	71385814	72160302	162	122	Parental lifespan	The number of morbidities	-0.885472	-1	0.19003	0.784061	0	1	0.103483
2	72160303	73544290	183	133	Parental lifespan	The number of morbidities	-0.013826	-0.75899	0.71943	0.000191157	0	0.86245	0.962879
2	73544291	75148103	236	167	Parental lifespan	The number of morbidities	-0.12399	-0.59367	0.32051	0.0153736	0	0.36332	0.560876
2	75148104	75942397	169	136	Parental lifespan	The number of morbidities	-0.204656	-1	0.76449	0.041884	0	1	0.599666
2	75942398	76649030	110	79	Parental lifespan	The number of morbidities	NA	NA	NA	NA	NA	NA	NA
2	76649031	77372830	135	105	Parental lifespan	The number of morbidities	-1	-1	0.01002	1	0	1	0.0262036
2	79019677	79900055	181	143	Parental lifespan	The number of morbidities	-0.0621774	-0.75043	0.60435	0.00386603	0	0.68251	0.823209
2	79900056	80737811	186	151	Parental lifespan	The number of morbidities	0.379919	-0.09792	0.98936	0.144339	0	0.98204	0.11203
2	80737812	81623357	116	90	Parental lifespan	The number of morbidities	NA	NA	NA	NA	NA	NA	NA
2	81623358	82941455	132	90	Parental lifespan	The number of morbidities	-1	-1	0.4845	1	0	1	0.126936
2	82941456	84395899	139	101	Parental lifespan	The number of morbidities	0.0609709	-0.84331	1	0.00371745	0	1	0.865928
2	84395900	85992794	255	173	Parental lifespan	The number of morbidities	-0.460812	-1	-0.00496	0.212348	0.00266	1	0.051646
2	85992795	86867032	118	79	Parental lifespan	The number of morbidities	-0.289646	-1	0.65437	0.083895	0	1	0.471518
2	86867033	88547312	106	81	Parental lifespan	The number of morbidities	-1	-1	0.01473	1	0	1	0.0624525
2	88547313	91860961	77	61	Parental lifespan	The number of morbidities	NA	NA	NA	NA	NA	NA	NA
2	97339302	98989360	162	100	Parental lifespan	The number of morbidities	-0.885353	-1	-0.08279	0.78385	0.01751	1	0.0397064
2	98989361	100202436	140	90	Parental lifespan	The number of morbidities	-0.578383	-1	0.26161	0.334526	0	1	0.161348
2	100202437	101556799	196	143	Parental lifespan	The number of morbidities	-0.769455	-1	-0.46014	0.592061	0.21173	1	1.8558e-05
2	101556800	102494487	150	114	Parental lifespan	The number of morbidities	0.11884	-0.67957	1	0.0141229	0	1	0.724661
2	103305258	105120578	229	175	Parental lifespan	The number of morbidities	-0.446245	-1	0.02885	0.199134	0	1	0.0673208
2	105120579	106546524	319	227	Parental lifespan	The number of morbidities	-0.201318	-0.52894	0.12003	0.040529	0	0.27978	0.208036
2	106546525	107412295	144	112	Parental lifespan	The number of morbidities	-0.507865	-1	0.37205	0.257927	0	1	0.21866
2	107412296	108417773	131	102	Parental lifespan	The number of morbidities	NA	NA	NA	NA	NA	NA	NA
2	108417774	110097868	249	171	Parental lifespan	The number of morbidities	NA	NA	NA	NA	NA	NA	NA
2	110097869	112644828	271	181	Parental lifespan	The number of morbidities	-0.502776	-1	-0.10782	0.252783	0.01254	1	0.0154765
2	112644829	113930668	195	127	Parental lifespan	The number of morbidities	-0.953559	-1	-0.473	0.909275	0.22372	1	0.000569647
2	113930669	115203835	165	123	Parental lifespan	The number of morbidities	-0.221765	-0.87179	0.31756	0.0491798	0	0.7669	0.388855
2	115203836	116415816	181	133	Parental lifespan	The number of morbidities	-0.463325	-1	0.40044	0.21467	0	1	0.238131
2	116415817	117822516	173	115	Parental lifespan	The number of morbidities	-0.423592	-0.97257	0.01833	0.17943	0	0.94589	0.0623505
2	117822517	118663653	120	84	Parental lifespan	The number of morbidities	-0.980093	-1	1	0.960582	0	1	0.362717
2	118663654	119635489	158	117	Parental lifespan	The number of morbidities	-0.329307	-1	1	0.108443	0	1	0.734372
2	119635490	121073752	236	168	Parental lifespan	The number of morbidities	-0.443157	-0.79274	-0.13367	0.196388	0.01828	0.62843	0.00611743
2	121073753	122026817	261	201	Parental lifespan	The number of morbidities	-0.288139	-0.64563	0.04384	0.0830238	0	0.41684	0.0769849
2	122026818	123219243	138	103	Parental lifespan	The number of morbidities	-0.389862	-1	1	0.151992	0	1	0.570791
2	123219244	123929872	105	84	Parental lifespan	The number of morbidities	NA	NA	NA	NA	NA	NA	NA
2	123929873	124730991	80	65	Parental lifespan	The number of morbidities	NA	NA	NA	NA	NA	NA	NA
2	124730992	125741528	145	116	Parental lifespan	The number of morbidities	-0.665627	-1	-0.04283	0.443059	0.00786	1	0.0400444
2	125741529	126754027	120	86	Parental lifespan	The number of morbidities	-0.311434	-1	1	0.0969911	0	1	0.71198
2	126754028	127895644	211	155	Parental lifespan	The number of morbidities	-0.459721	-1	0.15305	0.211343	0	1	0.132162
2	127895645	129486897	273	191	Parental lifespan	The number of morbidities	-0.222738	-0.5521	0.10232	0.0496121	0	0.30482	0.16361
2	129486898	130485398	153	122	Parental lifespan	The number of morbidities	-0.0792874	-0.90823	0.67046	0.0062865	0	1	0.797485
2	130485399	131760638	125	98	Parental lifespan	The number of morbidities	-0.98105	-1	0.42401	0.962458	0	1	0.195489
2	131760639	132598285	80	55	Parental lifespan	The number of morbidities	-1	-1	0.12191	1	0	1	0.07407
2	132598286	133352950	65	52	Parental lifespan	The number of morbidities	NA	NA	NA	NA	NA	NA	NA
2	133352951	134359059	207	153	Parental lifespan	The number of morbidities	-0.129142	-1	0.87246	0.0166777	0	1	0.737581
2	134359060	135160197	152	124	Parental lifespan	The number of morbidities	0.239125	-0.54061	1	0.0571808	0	1	0.483313
2	135160198	137061003	169	113	Parental lifespan	The number of morbidities	-0.207896	-0.75318	0.28	0.0432209	0	0.56866	0.370238
2	137061004	138073791	131	96	Parental lifespan	The number of morbidities	NA	NA	NA	NA	NA	NA	NA
2	138073792	139505819	203	153	Parental lifespan	The number of morbidities	-0.328836	-1	0.34918	0.108133	0	1	0.30222
2	139505820	140934531	205	146	Parental lifespan	The number of morbidities	-0.357878	-1	0.22228	0.128077	0	1	0.201346
2	140934532	141802664	142	104	Parental lifespan	The number of morbidities	-0.267448	-1	0.80311	0.0715282	0	1	0.541607
2	141802665	142494980	122	89	Parental lifespan	The number of morbidities	-0.897468	-1	-0.09933	0.805448	0.02518	1	0.0382171
2	142494981	143259780	139	106	Parental lifespan	The number of morbidities	-0.876815	-1	-0.30759	0.768805	0.09587	1	0.00623566
2	143259781	144503688	156	122	Parental lifespan	The number of morbidities	-0.881967	-1	-0.48399	0.777866	0.23424	1	8.85459e-05
2	144503689	145977920	202	154	Parental lifespan	The number of morbidities	-0.138971	-0.67147	0.33478	0.0193129	0	0.46429	0.533218
2	145977921	147252196	148	114	Parental lifespan	The number of morbidities	NA	NA	NA	NA	NA	NA	NA
2	147252197	149568875	257	179	Parental lifespan	The number of morbidities	-0.294941	-0.91565	0.14967	0.0869904	0	0.84206	0.178923
2	149568876	151428988	270	205	Parental lifespan	The number of morbidities	0.134159	-0.23513	0.53001	0.0179985	0	0.28289	0.461265
2	151428989	152497375	158	122	Parental lifespan	The number of morbidities	-0.0678051	-1	1	0.00459753	0	1	0.87363
2	152497376	153999309	217	153	Parental lifespan	The number of morbidities	-0.017294	-0.56175	0.51858	0.000299083	0	0.40867	0.942396
2	153999310	155207969	132	105	Parental lifespan	The number of morbidities	0.821952	-0.7917	1	0.675605	0	1	0.270276
2	155207970	156130947	129	102	Parental lifespan	The number of morbidities	-0.430272	-1	0.12436	0.185134	0	1	0.129671
2	156130948	157556096	165	122	Parental lifespan	The number of morbidities	-0.48907	-1	0.02361	0.23919	0	1	0.063168
2	157556097	159040979	209	166	Parental lifespan	The number of morbidities	-0.420908	-0.9007	-0.02164	0.177163	0.0028	0.81125	0.0391036
2	159040980	160200379	197	139	Parental lifespan	The number of morbidities	-1	-1	-0.0161	1	0.01268	1	0.0248067
2	160200380	161432089	174	117	Parental lifespan	The number of morbidities	-0.101467	-0.58058	0.34343	0.0102955	0	0.34513	0.635879
2	161432090	163607635	240	174	Parental lifespan	The number of morbidities	-0.470102	-1	-0.10652	0.220996	0.01221	1	0.0158227
2	163607636	164702312	138	112	Parental lifespan	The number of morbidities	-1	-1	-0.34489	1	0.11934	1	0.00439723
2	164702313	165917788	157	117	Parental lifespan	The number of morbidities	-0.587617	-1	-0.14014	0.345293	0.02151	1	0.0135479
2	165917789	167488576	240	155	Parental lifespan	The number of morbidities	0.0652389	-0.35162	0.4935	0.00425612	0	0.2672	0.742068
2	167488577	168437445	128	79	Parental lifespan	The number of morbidities	0.653081	-1	1	0.426514	0	1	0.49646
2	169224446	170155561	211	153	Parental lifespan	The number of morbidities	-0.385131	-1	0.13917	0.148326	0	1	0.137329
2	170155562	170865765	103	71	Parental lifespan	The number of morbidities	-1	-1	-0.12979	1	0.03265	1	0.0260055
2	170865766	171566482	177	141	Parental lifespan	The number of morbidities	-0.176217	-0.94071	0.44456	0.0310525	0	0.95628	0.53717
2	171566483	172501315	118	89	Parental lifespan	The number of morbidities	-0.887843	-1	0.4546	0.788264	0	1	0.166729
2	172501316	173287857	131	94	Parental lifespan	The number of morbidities	-0.0241275	-0.84274	0.76278	0.000582135	0	0.99694	0.940466
2	173287858	174118389	155	117	Parental lifespan	The number of morbidities	0.0747312	-0.6419	0.84753	0.00558475	0	0.90273	0.802942
2	174118390	174927563	193	159	Parental lifespan	The number of morbidities	-0.161158	-0.4844	0.15866	0.025972	0	0.23464	0.30417
2	174927564	176734750	251	185	Parental lifespan	The number of morbidities	-0.0645548	-0.7462	0.57384	0.00416732	0	0.66599	0.810207
2	176734751	178149981	256	193	Parental lifespan	The number of morbidities	-0.327589	-1	0.2108	0.107314	0	1	0.212497
2	178149982	179224870	118	84	Parental lifespan	The number of morbidities	0.000600682	-1	1	3.60819e-07	0	1	0.999139
2	179224871	180336045	271	142	Parental lifespan	The number of morbidities	-0.0987587	-1	0.85997	0.00975329	0	1	0.789403
2	180336046	181309939	154	121	Parental lifespan	The number of morbidities	-0.428134	-1	0.10908	0.183299	0	1	0.121752
2	181309940	182307877	133	105	Parental lifespan	The number of morbidities	-0.323335	-1	0.40138	0.104546	0	1	0.323713
2	182307878	183352290	151	115	Parental lifespan	The number of morbidities	-0.512673	-1	-0.03373	0.262833	0.00506	1	0.0405739
2	183352291	184148655	116	86	Parental lifespan	The number of morbidities	0.20035	-0.73332	1	0.04014	0	1	0.608344
2	184148656	184866232	99	79	Parental lifespan	The number of morbidities	-0.632979	-1	-0.15569	0.400663	0.02617	1	0.0145838
2	184866233	186244920	130	92	Parental lifespan	The number of morbidities	-0.584114	-1	-0.04592	0.341189	0.00784	1	0.0379439
2	187498048	188895310	137	96	Parental lifespan	The number of morbidities	-0.559322	-1	0.45846	0.312841	0	1	0.241661
2	188895311	189882702	97	68	Parental lifespan	The number of morbidities	NA	NA	NA	NA	NA	NA	NA
2	191051955	193033982	325	228	Parental lifespan	The number of morbidities	-0.484166	-0.76656	-0.22647	0.234417	0.05129	0.58762	0.000358824
2	193033983	195300250	195	142	Parental lifespan	The number of morbidities	-0.653197	-1	1	0.426667	0	1	0.562037
2	195300251	196446299	159	113	Parental lifespan	The number of morbidities	-0.616766	-1	-0.06769	0.3804	0.01031	1	0.0335839
2	196446300	198140350	223	148	Parental lifespan	The number of morbidities	0.108582	-0.52892	0.87348	0.01179	0	0.92166	0.690192
2	198140351	199654969	170	124	Parental lifespan	The number of morbidities	-1	-1	-0.41121	1	0.16909	1	0.00210036
2	199654970	201324132	182	132	Parental lifespan	The number of morbidities	-0.73357	-1	-0.24934	0.538125	0.06217	1	0.00578608
2	201324133	202504862	153	109	Parental lifespan	The number of morbidities	-0.443594	-1	0.77335	0.196775	0	1	0.385337
2	202504863	203639686	155	115	Parental lifespan	The number of morbidities	0.165539	-0.42939	0.81981	0.0274033	0	0.70618	0.540796
2	203639687	205038119	167	113	Parental lifespan	The number of morbidities	0.395886	-0.93147	1	0.156726	0	1	0.465331
2	205038120	206821199	404	275	Parental lifespan	The number of morbidities	-0.147415	-0.39736	0.09883	0.0217313	0	0.15819	0.231606
2	206821200	207726594	128	93	Parental lifespan	The number of morbidities	-0.341667	-1	1	0.116736	0	1	0.605186
2	207726595	208674588	164	125	Parental lifespan	The number of morbidities	-0.832329	-1	-0.4031	0.692772	0.16249	1	0.000707242
2	208674589	209940230	194	141	Parental lifespan	The number of morbidities	0.26008	-0.12551	0.69377	0.0676415	0	0.48132	0.16925
2	209940231	210842457	96	70	Parental lifespan	The number of morbidities	1	-0.20269	1	1	0	1	0.0619701
2	210842458	212520453	252	180	Parental lifespan	The number of morbidities	-0.346793	-0.9495	0.1159	0.120265	0	0.90268	0.133528
2	212520454	213194362	115	93	Parental lifespan	The number of morbidities	NA	NA	NA	NA	NA	NA	NA
2	213194363	214044566	151	120	Parental lifespan	The number of morbidities	-0.366169	-1	0.28051	0.13408	0	1	0.235682
2	215002485	215899570	132	100	Parental lifespan	The number of morbidities	-0.398607	-1	0.60061	0.158887	0	1	0.369913
2	215899571	217566011	370	256	Parental lifespan	The number of morbidities	-0.0978367	-0.43043	0.22336	0.00957203	0	0.18719	0.534057
2	217566012	218396258	174	138	Parental lifespan	The number of morbidities	NA	NA	NA	NA	NA	NA	NA
2	218396259	219678783	265	165	Parental lifespan	The number of morbidities	-0.495993	-0.88562	-0.16084	0.246009	0.02601	0.78432	0.0049711
2	219678784	220771552	259	180	Parental lifespan	The number of morbidities	-0.726192	-1	-0.29325	0.527354	0.08625	1	0.00194723
2	221445192	222327713	188	150	Parental lifespan	The number of morbidities	NA	NA	NA	NA	NA	NA	NA
2	222327714	223353965	189	148	Parental lifespan	The number of morbidities	0.406498	-0.11272	1	0.16524	0	1	0.111061
2	223353966	224123079	142	106	Parental lifespan	The number of morbidities	NA	NA	NA	NA	NA	NA	NA
2	224123080	224938731	162	124	Parental lifespan	The number of morbidities	0.435844	-1	1	0.18996	0	1	0.49559
2	224938732	226242842	192	145	Parental lifespan	The number of morbidities	0.1992	-0.33916	0.83398	0.0396805	0	0.70519	0.441563
2	226242843	227557841	209	156	Parental lifespan	The number of morbidities	-0.907883	-1	-0.48336	0.824252	0.23364	1	0.000160267
2	227557842	228812485	315	219	Parental lifespan	The number of morbidities	0.0642571	-0.26693	0.41604	0.00412897	0	0.18193	0.695655
2	228812486	229764918	154	114	Parental lifespan	The number of morbidities	-0.628935	-1	0.58772	0.395559	0	1	0.265137
2	229764919	230541092	187	146	Parental lifespan	The number of morbidities	-0.244694	-0.90286	0.28602	0.0598754	0	0.81601	0.338568
2	230541093	231847386	280	193	Parental lifespan	The number of morbidities	0.0868194	-0.51642	0.76691	0.0075376	0	0.66367	0.740785
2	231847387	233352722	230	167	Parental lifespan	The number of morbidities	0.222032	-0.66335	1	0.0492982	0	1	0.550689
2	233352723	234115092	162	125	Parental lifespan	The number of morbidities	-0.0960546	-1	1	0.00922649	0	1	0.858592
2	234115093	234945577	225	147	Parental lifespan	The number of morbidities	-0.643734	-1	-0.1238	0.414394	0.01772	1	0.0178353
2	234945578	235625789	211	165	Parental lifespan	The number of morbidities	-0.187856	-0.88758	0.38311	0.0352897	0	0.83037	0.475803
2	235625790	236276287	212	166	Parental lifespan	The number of morbidities	0.52073	-0.11321	1	0.27116	0	1	0.104764
2	236276288	237194297	223	173	Parental lifespan	The number of morbidities	-0.181773	-0.75909	0.3091	0.0330413	0	0.58238	0.446336
2	237194298	238185482	219	166	Parental lifespan	The number of morbidities	-0.168289	-1	0.64106	0.0283212	0	1	0.623874
2	238185483	238814630	178	138	Parental lifespan	The number of morbidities	-0.120934	-1	0.66201	0.0146251	0	1	0.713281
2	238814631	239634350	154	111	Parental lifespan	The number of morbidities	-0.554092	-1	0.28139	0.307017	0	1	0.167466
2	239634351	240325600	271	164	Parental lifespan	The number of morbidities	-0.793708	-1	-0.21875	0.629973	0.05147	1	0.0116109
2	240325601	241113279	259	189	Parental lifespan	The number of morbidities	-0.287181	-0.64346	0.04112	0.0824727	0	0.41404	0.0856745
2	241113280	241910366	195	149	Parental lifespan	The number of morbidities	0.0891846	-0.32342	0.49927	0.00795388	0	0.26249	0.650417
2	241910367	243188366	187	121	Parental lifespan	The number of morbidities	-0.459332	-0.94572	-0.05659	0.210986	0.00527	0.89438	0.0280034
3	60197	795746	165	130	Parental lifespan	The number of morbidities	-0.448615	-1	1	0.201255	0	1	0.729629
3	795747	1440048	169	132	Parental lifespan	The number of morbidities	-1	-1	0.04766	1	0	1	0.0440884
3	1440049	2140011	176	138	Parental lifespan	The number of morbidities	0.910866	0.01303	1	0.829678	0.01601	1	0.0502392
3	2140012	3128152	373	265	Parental lifespan	The number of morbidities	-0.0678321	-0.35985	0.22808	0.00460119	0	0.13628	0.636269
3	3128153	4109393	281	213	Parental lifespan	The number of morbidities	0.61018	0.17927	1	0.37232	0.03237	1	0.00729622
3	4109394	4835083	197	153	Parental lifespan	The number of morbidities	-0.0745667	-1	0.86915	0.0055602	0	1	0.838903
3	4835084	5496182	213	171	Parental lifespan	The number of morbidities	-0.474495	-1	-0.07472	0.225146	0.00733	1	0.0284507
3	5496183	6421145	254	193	Parental lifespan	The number of morbidities	-0.746034	-1	-0.09296	0.556566	0.01569	1	0.0300171
3	6421146	7529554	261	196	Parental lifespan	The number of morbidities	-0.69032	-1	-0.37835	0.476542	0.14315	1	9.10814e-05
3	7529555	8664892	270	198	Parental lifespan	The number of morbidities	-0.714098	-1	-0.30339	0.509935	0.09205	1	0.00100773
3	8664893	9970731	363	257	Parental lifespan	The number of morbidities	-0.267117	-0.68495	0.09314	0.0713514	0	0.46947	0.137834
3	9970732	11226367	293	220	Parental lifespan	The number of morbidities	-0.786024	-1	-0.30499	0.617833	0.09302	1	0.00218216
3	11226368	11997658	160	125	Parental lifespan	The number of morbidities	-0.610957	-1	0.26511	0.373269	0	1	0.150434
3	11997659	12859209	129	86	Parental lifespan	The number of morbidities	-0.511315	-1	-0.04495	0.261443	0.00622	1	0.0386593
3	12859210	14312007	374	257	Parental lifespan	The number of morbidities	-0.135804	-0.4195	0.13572	0.0184428	0	0.176	0.327372
3	14312008	15150876	210	157	Parental lifespan	The number of morbidities	-0.433414	-0.84072	-0.10026	0.187847	0.01035	0.70682	0.0127227
3	15150877	16084005	139	103	Parental lifespan	The number of morbidities	-0.866146	-1	-0.16947	0.750209	0.0344	1	0.0264284
3	16084006	17182494	234	171	Parental lifespan	The number of morbidities	-0.483547	-1	0.08496	0.233817	0	1	0.100887
3	17182495	19030988	245	174	Parental lifespan	The number of morbidities	-0.890981	-1	-0.48409	0.793847	0.23434	1	0.000100392
3	19030989	20754842	201	145	Parental lifespan	The number of morbidities	NA	NA	NA	NA	NA	NA	NA
3	20754843	21790867	212	161	Parental lifespan	The number of morbidities	-0.551654	-1	-0.1424	0.304322	0.02122	1	0.00923764
3	21790868	22648001	189	153	Parental lifespan	The number of morbidities	0.165705	-0.52962	1	0.0274581	0	1	0.58078
3	22648002	23426044	83	65	Parental lifespan	The number of morbidities	-0.618498	-1	0.55349	0.38254	0	1	0.258839
3	23426045	24270189	136	108	Parental lifespan	The number of morbidities	-0.0972439	-1	1	0.00945637	0	1	0.820153
3	24270190	25516193	308	225	Parental lifespan	The number of morbidities	-0.0273932	-0.45979	0.38938	0.000750385	0	0.2521	0.889936
3	25516194	26905340	260	181	Parental lifespan	The number of morbidities	-0.0593102	-0.57739	0.42734	0.0035177	0	0.38176	0.791078
3	26905341	27614908	91	64	Parental lifespan	The number of morbidities	NA	NA	NA	NA	NA	NA	NA
3	27614909	28649810	163	124	Parental lifespan	The number of morbidities	-0.936106	-1	-0.62517	0.876295	0.39083	1	1.31258e-06
3	28649811	29877022	265	200	Parental lifespan	The number of morbidities	-0.0923743	-0.621	0.38667	0.00853302	0	0.40571	0.686803
3	29877023	31269697	279	204	Parental lifespan	The number of morbidities	-0.727816	-1	-0.36117	0.529717	0.13044	1	0.000258902
3	31269698	32378805	247	187	Parental lifespan	The number of morbidities	-0.666867	-1	-0.33931	0.444712	0.11513	1	0.000255972
3	32378806	33020868	142	105	Parental lifespan	The number of morbidities	-0.779484	-1	0.02	0.607595	0	1	0.0609352
3	33991870	35009559	120	94	Parental lifespan	The number of morbidities	-0.237028	-1	0.42475	0.0561823	0	1	0.434888
3	35009560	35913033	109	87	Parental lifespan	The number of morbidities	-0.842914	-1	-0.36376	0.710504	0.13232	1	0.00208782
3	35913034	36840136	171	134	Parental lifespan	The number of morbidities	-0.684425	-1	-0.20766	0.468437	0.04475	1	0.00680482
3	36840137	38729767	313	210	Parental lifespan	The number of morbidities	-0.385684	-0.80732	-0.02689	0.148752	0.0028	0.65176	0.0392418
3	39605997	40897627	184	136	Parental lifespan	The number of morbidities	-0.311461	-1	0.43691	0.0970078	0	1	0.365746
3	40897628	42301657	229	155	Parental lifespan	The number of morbidities	-0.42413	-1	0.13519	0.179886	0	1	0.124813
3	42301658	44141693	300	209	Parental lifespan	The number of morbidities	-0.437087	-0.82545	-0.10702	0.191045	0.01189	0.68137	0.0135734
3	44141694	45844191	268	174	Parental lifespan	The number of morbidities	-0.653456	-1	-0.02489	0.427004	0.00666	1	0.0473981
3	45844192	47588461	227	137	Parental lifespan	The number of morbidities	0.228208	-0.40648	0.99835	0.0520787	0	1	0.427039
3	47588462	50387742	282	133	Parental lifespan	The number of morbidities	-1	-1	-0.54337	1	0.29525	1	3.36578e-05
3	50387743	51953968	159	87	Parental lifespan	The number of morbidities	-1	-1	0.46504	1	0	1	0.140193
3	51953969	54074844	316	201	Parental lifespan	The number of morbidities	-0.778169	-1	-0.49817	0.605546	0.24818	1	9.15536e-07
3	54074845	54892586	203	156	Parental lifespan	The number of morbidities	0.0793406	-1	1	0.00629493	0	1	0.865361
3	54892587	55616625	165	131	Parental lifespan	The number of morbidities	-0.183487	-1	0.45079	0.0336675	0	1	0.530687
3	55616626	56954878	238	165	Parental lifespan	The number of morbidities	-0.196172	-0.57721	0.1657	0.0384834	0	0.33323	0.269649
3	56954879	58557718	220	141	Parental lifespan	The number of morbidities	NA	NA	NA	NA	NA	NA	NA
3	58557719	59998583	271	205	Parental lifespan	The number of morbidities	-0.167531	-0.69506	0.2901	0.0280666	0	0.49495	0.449205
3	59998584	60571139	184	146	Parental lifespan	The number of morbidities	NA	NA	NA	NA	NA	NA	NA
3	60571140	61277587	144	116	Parental lifespan	The number of morbidities	-0.178928	-0.93907	0.43766	0.0320154	0	0.92645	0.528657
3	61277588	62609818	320	238	Parental lifespan	The number of morbidities	-0.806489	-1	-0.40323	0.650424	0.1626	1	0.000299646
3	62609819	63670803	271	200	Parental lifespan	The number of morbidities	-0.559913	-0.99733	-0.2169	0.313502	0.04704	0.99467	0.00232179
3	63670804	64662373	205	159	Parental lifespan	The number of morbidities	-0.42436	-1	0.16162	0.180082	0	1	0.145616
3	64662374	65326751	142	116	Parental lifespan	The number of morbidities	-0.299568	-0.81143	0.14786	0.0897409	0	0.65842	0.17932
3	65326752	66702084	266	202	Parental lifespan	The number of morbidities	0.0442871	-0.38671	0.4853	0.00196135	0	0.27151	0.829417
3	66702085	67454740	137	106	Parental lifespan	The number of morbidities	0.110666	-1	1	0.012247	0	1	0.857773
3	67454741	68319770	139	108	Parental lifespan	The number of morbidities	-0.415085	-1	0.43326	0.172296	0	1	0.301084
3	68319771	69784969	240	178	Parental lifespan	The number of morbidities	-0.137091	-0.53069	0.2287	0.0187939	0	0.28574	0.450328
3	69784970	71223281	232	172	Parental lifespan	The number of morbidities	-0.130576	-0.47702	0.19315	0.01705	0	0.22831	0.426148
3	71223282	72334704	300	225	Parental lifespan	The number of morbidities	-0.459988	-0.90578	-0.11974	0.211589	0.01485	0.82043	0.0114205
3	72334705	73606612	266	201	Parental lifespan	The number of morbidities	-0.167358	-0.94674	0.48148	0.0280089	0	0.96013	0.561597
3	73606613	74383137	149	121	Parental lifespan	The number of morbidities	-0.225817	-1	1	0.0509933	0	1	0.714856
3	76157471	77507832	193	152	Parental lifespan	The number of morbidities	NA	NA	NA	NA	NA	NA	NA
3	77507833	79023360	215	156	Parental lifespan	The number of morbidities	-1	-1	-0.0918	1	0.02179	1	0.0233103
3	79023361	80385708	145	107	Parental lifespan	The number of morbidities	0.508677	-1	1	0.258752	0	1	0.55912
3	80385709	81431496	116	86	Parental lifespan	The number of morbidities	-0.725442	-1	0.65241	0.526266	0	1	0.281315
3	81431497	82532742	134	95	Parental lifespan	The number of morbidities	-0.588593	-1	0.05411	0.346442	0	1	0.0858729
3	82532743	83529394	88	65	Parental lifespan	The number of morbidities	0.479621	-0.79097	1	0.230036	0	1	0.413265
3	83529395	84698480	99	70	Parental lifespan	The number of morbidities	NA	NA	NA	NA	NA	NA	NA
3	84698481	85807679	106	71	Parental lifespan	The number of morbidities	-0.63108	-1	-0.08716	0.398263	0.01233	1	0.0276495
3	85807680	86660979	87	67	Parental lifespan	The number of morbidities	-1	-1	-0.27175	1	0.07831	1	0.00379864
3	86660980	87411258	93	67	Parental lifespan	The number of morbidities	-1	-1	1	1	0	1	0.423825
3	87411259	88375763	117	78	Parental lifespan	The number of morbidities	-1	-1	-0.16282	1	0.03298	1	0.0260518
3	88375764	89612939	120	89	Parental lifespan	The number of morbidities	NA	NA	NA	NA	NA	NA	NA
3	97351956	98212868	132	92	Parental lifespan	The number of morbidities	-0.968715	-1	0.57367	0.938408	0	1	0.211495
3	98212869	99045104	114	84	Parental lifespan	The number of morbidities	0.691779	-1	1	0.478558	0	1	0.483547
3	100552523	101906989	203	144	Parental lifespan	The number of morbidities	-0.184037	-1	1	0.0338697	0	1	0.872418
3	101906990	103450271	177	124	Parental lifespan	The number of morbidities	-0.162846	-0.88986	0.43045	0.0265187	0	0.82817	0.55731
3	103450272	104116563	95	74	Parental lifespan	The number of morbidities	-0.292276	-1	0.59438	0.0854253	0	1	0.458555
3	104116564	104878977	86	70	Parental lifespan	The number of morbidities	-0.87587	-1	0.1592	0.767148	0	1	0.103593
3	104878978	106174685	186	141	Parental lifespan	The number of morbidities	-0.318395	-1	0.19997	0.101375	0	1	0.212492
3	106174686	107736519	239	183	Parental lifespan	The number of morbidities	0.0916124	-0.42515	0.62944	0.00839283	0	0.43134	0.698152
3	107736520	108638900	128	91	Parental lifespan	The number of morbidities	-0.669126	-1	0.55981	0.447729	0	1	0.24333
3	108638901	109519606	119	84	Parental lifespan	The number of morbidities	-0.0705814	-1	1	0.00498174	0	1	0.896903
3	109519607	110935508	181	133	Parental lifespan	The number of morbidities	-0.943246	-1	0.16093	0.889714	0	1	0.089965
3	110935509	111693782	105	82	Parental lifespan	The number of morbidities	-1	-1	0.00406	1	0	1	0.038729
3	111693783	112408513	117	85	Parental lifespan	The number of morbidities	-0.736241	-1	0.30369	0.54205	0	1	0.149318
3	112408514	113657665	200	146	Parental lifespan	The number of morbidities	-1	-1	0.52205	1	0	1	0.159602
3	113657666	115649909	321	234	Parental lifespan	The number of morbidities	-0.248152	-0.56418	0.04234	0.0615793	0	0.3183	0.0962961
3	115649910	116498570	151	112	Parental lifespan	The number of morbidities	NA	NA	NA	NA	NA	NA	NA
3	116498571	117241644	174	138	Parental lifespan	The number of morbidities	-0.106589	-1	1	0.0113612	0	1	0.850403
3	117241645	118086929	111	87	Parental lifespan	The number of morbidities	NA	NA	NA	NA	NA	NA	NA
3	118086930	118903053	114	80	Parental lifespan	The number of morbidities	-0.079949	-1	0.87358	0.00639184	0	1	0.828105
3	118903054	119759983	147	105	Parental lifespan	The number of morbidities	-0.988633	-1	-0.52112	0.977395	0.27156	1	0.000396592
3	119759984	120574477	124	96	Parental lifespan	The number of morbidities	-0.0778725	-1	0.94532	0.00606413	0	1	0.836323
3	121362443	122340832	147	97	Parental lifespan	The number of morbidities	-0.318105	-1	0.66168	0.101191	0	1	0.439047
3	122340833	123518507	207	159	Parental lifespan	The number of morbidities	-0.279196	-0.75411	0.12449	0.0779503	0	0.56869	0.171706
3	123518508	124823006	209	154	Parental lifespan	The number of morbidities	-0.0941673	-0.79925	0.52947	0.00886748	0	0.72013	0.733224
3	124823007	125475722	99	78	Parental lifespan	The number of morbidities	NA	NA	NA	NA	NA	NA	NA
3	125992651	127495173	268	197	Parental lifespan	The number of morbidities	-0.215083	-0.53714	0.10223	0.0462608	0	0.28852	0.165418
3	127495174	129091975	223	155	Parental lifespan	The number of morbidities	-0.485769	-0.96147	-0.10685	0.235972	0.01258	0.92443	0.0143579
3	129091976	130242360	166	107	Parental lifespan	The number of morbidities	-0.398112	-1	0.51007	0.158493	0	1	0.317528
3	130242361	131373470	148	106	Parental lifespan	The number of morbidities	-0.22128	-1	0.4732	0.048965	0	1	0.479737
3	131373471	132124018	140	106	Parental lifespan	The number of morbidities	-0.321729	-1	0.53073	0.103509	0	1	0.421229
3	132124019	132925967	99	75	Parental lifespan	The number of morbidities	-0.403869	-1	0.75089	0.16311	0	1	0.421323
3	132925968	133718493	167	130	Parental lifespan	The number of morbidities	-0.0937698	-1	0.71352	0.00879278	0	1	0.777501
3	133718494	135288394	295	210	Parental lifespan	The number of morbidities	-0.649169	-1	-0.23603	0.42142	0.05571	1	0.00353623
3	135288395	137372141	208	141	Parental lifespan	The number of morbidities	-0.730296	-1	-0.11605	0.533332	0.01958	1	0.0227393
3	137372142	138693846	182	131	Parental lifespan	The number of morbidities	-0.384511	-0.84666	0.01944	0.147849	0	0.71683	0.0544863
3	139831268	141034637	242	186	Parental lifespan	The number of morbidities	-0.0860641	-0.5105	0.32712	0.00740703	0	0.27491	0.660174
3	141034638	141898978	168	125	Parental lifespan	The number of morbidities	0.00400077	-0.5193	0.51773	1.60062e-05	0	0.38213	0.985687
3	142976708	144408821	255	193	Parental lifespan	The number of morbidities	0.180355	-0.22129	0.60944	0.0325278	0	0.37242	0.358196
3	145903839	147358243	188	143	Parental lifespan	The number of morbidities	-1	-1	-0.20765	1	0.04497	1	0.00305601
3	147358244	148638308	261	196	Parental lifespan	The number of morbidities	-0.37368	-0.82273	0.00471	0.139636	0	0.67689	0.051457
3	148638309	149998411	245	184	Parental lifespan	The number of morbidities	-0.570224	-0.8868	-0.29266	0.325156	0.08565	0.78641	0.000169667
3	149998412	151131307	216	161	Parental lifespan	The number of morbidities	-0.729193	-1	-0.45658	0.531723	0.20847	1	3.62012e-06
3	151131308	151904021	112	84	Parental lifespan	The number of morbidities	-0.239322	-1	0.3867	0.057275	0	1	0.40619
3	151904022	153406718	214	155	Parental lifespan	The number of morbidities	-0.372616	-0.75415	-0.0305	0.138843	0.00283	0.56873	0.032134
3	153406719	155046423	226	168	Parental lifespan	The number of morbidities	-0.554126	-1	-0.1391	0.307056	0.02068	1	0.013168
3	156795411	157633700	116	90	Parental lifespan	The number of morbidities	NA	NA	NA	NA	NA	NA	NA
3	157633701	158460058	85	50	Parental lifespan	The number of morbidities	NA	NA	NA	NA	NA	NA	NA
3	158460059	159478751	147	118	Parental lifespan	The number of morbidities	-0.375027	-1	0.65238	0.140645	0	1	0.387815
3	160584962	161628883	101	77	Parental lifespan	The number of morbidities	0.00987394	-0.94861	0.87552	9.74946e-05	0	1	0.977153
3	161628884	162622604	90	70	Parental lifespan	The number of morbidities	-0.734169	-1	0.80547	0.539004	0	1	0.285322
3	164037361	165054911	102	77	Parental lifespan	The number of morbidities	NA	NA	NA	NA	NA	NA	NA
3	165054912	165936511	86	67	Parental lifespan	The number of morbidities	-0.00250712	-1	1	6.28567e-06	0	1	0.995078
3	165936512	167118893	121	83	Parental lifespan	The number of morbidities	-0.917922	-1	-0.28043	0.84258	0.0828	1	0.00954402
3	167118894	168972662	295	198	Parental lifespan	The number of morbidities	-0.35785	-0.87507	0.05225	0.128056	0	0.76574	0.0898276
3	168972663	170174578	316	160	Parental lifespan	The number of morbidities	-0.332503	-0.99037	0.16537	0.110558	0	0.98083	0.185285
3	171134850	172004760	189	151	Parental lifespan	The number of morbidities	-0.200581	-0.69783	0.23208	0.0402328	0	0.48764	0.354447
3	172004761	173415591	296	216	Parental lifespan	The number of morbidities	-0.560573	-0.92695	-0.25698	0.314242	0.06604	0.85923	0.000648861
3	173415592	174684707	195	147	Parental lifespan	The number of morbidities	-1	-1	-0.27494	1	0.07638	1	0.00281504
3	174684708	175671424	201	153	Parental lifespan	The number of morbidities	-0.248751	-0.95707	0.31299	0.0618769	0	0.92045	0.355253
3	175671425	176931163	235	174	Parental lifespan	The number of morbidities	-0.548365	-1	-0.17315	0.300704	0.02998	1	0.0060482
3	176931164	178110322	225	174	Parental lifespan	The number of morbidities	-0.226066	-0.74528	0.19256	0.0511058	0	0.55649	0.283247
3	178110323	179372165	172	126	Parental lifespan	The number of morbidities	0.0171864	-0.41088	0.44235	0.000295372	0	0.242	0.93172
3	179372166	181424323	234	174	Parental lifespan	The number of morbidities	-0.457141	-0.85611	-0.12638	0.208978	0.01654	0.73292	0.00889483
3	181424324	183203155	321	232	Parental lifespan	The number of morbidities	-0.740883	-1	-0.46675	0.548908	0.21785	1	1.55253e-06
3	183203156	184524268	317	223	Parental lifespan	The number of morbidities	-0.117401	-0.62474	0.35697	0.013783	0	0.40589	0.591206
3	184524269	185709996	168	113	Parental lifespan	The number of morbidities	-0.00606424	-0.5985	0.57744	3.6775e-05	0	0.48578	0.980578
3	185709997	186602045	267	202	Parental lifespan	The number of morbidities	-0.613898	-1	-0.17033	0.376871	0.02945	1	0.00917986
3	186602046	187939199	390	267	Parental lifespan	The number of morbidities	0.00177379	-0.30514	0.29952	3.14633e-06	0	0.12136	0.990595
3	187939200	189451805	380	271	Parental lifespan	The number of morbidities	-0.358225	-0.57309	-0.14424	0.128325	0.0208	0.32843	0.00104691
3	189451806	190591293	284	210	Parental lifespan	The number of morbidities	-0.271127	-1	0.31635	0.0735098	0	1	0.326009
3	190591294	191229357	110	81	Parental lifespan	The number of morbidities	-0.612727	-1	1	0.375435	0	1	0.606844
3	191229358	192049688	139	107	Parental lifespan	The number of morbidities	-0.555307	-1	0.10255	0.308365	0	1	0.0945614
3	192049689	193122090	240	181	Parental lifespan	The number of morbidities	-0.100277	-0.49659	0.2834	0.0100555	0	0.25363	0.587027
3	193122091	194217140	341	242	Parental lifespan	The number of morbidities	-0.572396	-0.84949	-0.33134	0.327637	0.10979	0.72163	1.79669e-05
3	194217141	195196789	273	198	Parental lifespan	The number of morbidities	0.155137	-0.4622	0.86386	0.0240675	0	0.79371	0.56667
3	195196790	195710290	111	78	Parental lifespan	The number of morbidities	0.400335	-1	1	0.160268	0	1	0.566723
3	195710291	196383152	154	117	Parental lifespan	The number of morbidities	-0.0701207	-1	0.99071	0.00491692	0	1	0.864235
3	196383153	197147990	176	134	Parental lifespan	The number of morbidities	-0.112068	-1	1	0.0125593	0	1	0.847365
3	197147991	197962380	134	97	Parental lifespan	The number of morbidities	NA	NA	NA	NA	NA	NA	NA
4	1529268	2468935	203	139	Parental lifespan	The number of morbidities	-0.553879	-1	-0.00977	0.306782	0.00493	1	0.0502729
4	2468936	3549229	185	123	Parental lifespan	The number of morbidities	-0.461319	-0.94743	-0.0767	0.212815	0.00726	0.89762	0.0227751
4	3549230	4266178	167	136	Parental lifespan	The number of morbidities	-0.598822	-1	0.15193	0.358588	0	1	0.113205
4	4266179	5051834	201	158	Parental lifespan	The number of morbidities	-0.753095	-1	-0.34781	0.567153	0.12097	1	0.00095011
4	5051835	5972709	273	203	Parental lifespan	The number of morbidities	-0.000629055	-0.34565	0.34502	3.95711e-07	0	0.15949	0.997006
4	5972710	7135819	400	282	Parental lifespan	The number of morbidities	-0.448675	-0.70922	-0.20179	0.20131	0.04072	0.503	0.000583529
4	7135820	7726034	313	234	Parental lifespan	The number of morbidities	-0.278686	-0.55246	-0.01915	0.0776657	0.00127	0.30521	0.035383
4	7726035	8309826	200	156	Parental lifespan	The number of morbidities	-0.33869	-1	0.1927	0.114711	0	1	0.191748
4	8882617	9482867	13	10	Parental lifespan	The number of morbidities	NA	NA	NA	NA	NA	NA	NA
4	10370667	11050119	138	99	Parental lifespan	The number of morbidities	-0.252288	-1	1	0.0636493	0	1	0.734793
4	11050120	12209028	243	175	Parental lifespan	The number of morbidities	-0.0951465	-0.50511	0.28117	0.00905286	0	0.25976	0.615925
4	12209029	13127576	168	124	Parental lifespan	The number of morbidities	-0.761581	-1	0.44294	0.580005	0	1	0.250984
4	13127577	14395886	265	192	Parental lifespan	The number of morbidities	-0.624884	-1	-0.30604	0.39048	0.09366	1	0.000282995
4	14395887	14967147	115	87	Parental lifespan	The number of morbidities	-0.00173063	-1	1	2.99507e-06	0	1	0.9966
4	14967148	15910801	163	125	Parental lifespan	The number of morbidities	-1	-1	-0.46037	1	0.21194	1	0.000108776
4	15910802	17290236	297	221	Parental lifespan	The number of morbidities	-0.386249	-0.81032	-0.04703	0.149188	0.00386	0.65663	0.0265262
4	17290237	18753263	208	149	Parental lifespan	The number of morbidities	-0.057441	-0.37463	0.2531	0.00329947	0	0.14975	0.71142
4	18753264	20086838	176	130	Parental lifespan	The number of morbidities	-0.782837	-1	-0.27824	0.612833	0.07816	1	0.00486064
4	20086839	21416380	280	201	Parental lifespan	The number of morbidities	0.255024	-0.17374	0.80409	0.0650372	0	0.64695	0.228132
4	21416381	22835185	226	167	Parental lifespan	The number of morbidities	-0.372336	-1	0.16705	0.138634	0	1	0.163576
4	22835186	23858350	177	139	Parental lifespan	The number of morbidities	0.221985	-0.6204	1	0.0492773	0	1	0.538118
4	23858351	24764724	214	168	Parental lifespan	The number of morbidities	-0.439182	-1	0.02711	0.192881	0	1	0.0690097
4	24764725	25832018	262	196	Parental lifespan	The number of morbidities	-0.71171	-1	-0.19452	0.506531	0.03878	1	0.0107344
4	25832019	27385580	329	234	Parental lifespan	The number of morbidities	0.260167	-0.02634	0.56571	0.0676869	0	0.32003	0.0757767
4	27385581	28177792	145	110	Parental lifespan	The number of morbidities	0.179849	-1	1	0.0323457	0	1	0.748593
4	29758400	30455555	110	87	Parental lifespan	The number of morbidities	0.326097	-1	1	0.106339	0	1	0.863974
4	30455556	31395092	156	119	Parental lifespan	The number of morbidities	NA	NA	NA	NA	NA	NA	NA
4	31395093	32260117	146	107	Parental lifespan	The number of morbidities	-0.899264	-1	-0.04231	0.808676	0.01591	1	0.0499037
4	32260118	32746820	77	61	Parental lifespan	The number of morbidities	-1	-1	0.3552	1	0	1	0.124493
4	32746821	33640822	119	93	Parental lifespan	The number of morbidities	-0.644288	-1	1	0.415107	0	1	0.40372
4	33640823	34721845	95	71	Parental lifespan	The number of morbidities	NA	NA	NA	NA	NA	NA	NA
4	35411237	35993838	68	52	Parental lifespan	The number of morbidities	NA	NA	NA	NA	NA	NA	NA
4	35993839	36671801	113	84	Parental lifespan	The number of morbidities	NA	NA	NA	NA	NA	NA	NA
4	36671802	37880860	244	178	Parental lifespan	The number of morbidities	-0.407775	-1	0.16948	0.166281	0	1	0.155612
4	37880861	38984838	282	196	Parental lifespan	The number of morbidities	-0.179491	-0.63159	0.22962	0.0322172	0	0.40014	0.368691
4	38984839	39820061	109	79	Parental lifespan	The number of morbidities	NA	NA	NA	NA	NA	NA	NA
4	39820062	40590541	175	136	Parental lifespan	The number of morbidities	0.183648	-0.65604	1	0.0337267	0	1	0.597291
4	40590542	41360937	162	126	Parental lifespan	The number of morbidities	-1	-1	1	1	0	1	0.340989
4	41360938	42189251	153	116	Parental lifespan	The number of morbidities	0.0949322	-1	1	0.00901212	0	1	0.946089
4	42189252	43192424	160	122	Parental lifespan	The number of morbidities	0.181756	-1	1	0.0330353	0	1	0.691415
4	43962562	45186767	170	125	Parental lifespan	The number of morbidities	-0.996386	-1	0.21923	0.992785	0	1	0.108006
4	45186768	46358360	137	106	Parental lifespan	The number of morbidities	-0.889512	-1	-0.36076	0.791231	0.13015	1	0.00308312
4	46358361	47408265	115	91	Parental lifespan	The number of morbidities	0.0887248	-0.61246	0.85526	0.0078721	0	0.86516	0.767268
4	47408266	49325138	218	146	Parental lifespan	The number of morbidities	-0.317772	-0.80835	0.10834	0.100979	0	0.65368	0.134164
4	49325139	53879571	142	108	Parental lifespan	The number of morbidities	-0.874092	-1	-0.3616	0.764038	0.13113	1	0.00311691
4	53879572	54659778	107	84	Parental lifespan	The number of morbidities	NA	NA	NA	NA	NA	NA	NA
4	54659779	55681701	167	134	Parental lifespan	The number of morbidities	NA	NA	NA	NA	NA	NA	NA
4	55681702	57103100	243	179	Parental lifespan	The number of morbidities	-0.279852	-1	0.28413	0.0783172	0	1	0.303547
4	57103101	58011085	205	147	Parental lifespan	The number of morbidities	-0.332735	-0.66197	-0.02514	0.110713	0.00185	0.4382	0.0359609
4	58011086	58940256	172	134	Parental lifespan	The number of morbidities	-0.626102	-1	0.30197	0.392003	0	1	0.167408
4	59692949	60746709	135	103	Parental lifespan	The number of morbidities	0.0675333	-1	1	0.00456074	0	1	0.91462
4	60746710	61971161	175	124	Parental lifespan	The number of morbidities	-1	-1	0.05765	1	0	1	0.0362948
4	61971162	63337954	205	153	Parental lifespan	The number of morbidities	-0.320426	-1	0.17666	0.102673	0	1	0.198294
4	63337955	64117431	115	87	Parental lifespan	The number of morbidities	-0.507348	-1	0.35275	0.257402	0	1	0.219908
4	64117432	65563100	167	119	Parental lifespan	The number of morbidities	-0.125085	-0.98736	0.58678	0.0156462	0	1	0.682617
4	65563101	66597446	136	103	Parental lifespan	The number of morbidities	-1	-1	0.07877	1	0	1	0.0575597
4	66597447	67616362	111	88	Parental lifespan	The number of morbidities	NA	NA	NA	NA	NA	NA	NA
4	67616363	68742859	163	120	Parental lifespan	The number of morbidities	-0.435973	-1	0.15248	0.190072	0	1	0.135461
4	68742860	69603368	77	55	Parental lifespan	The number of morbidities	-1	-1	1	1	0	1	0.327529
4	69603369	70516836	100	58	Parental lifespan	The number of morbidities	-0.271506	-1	1	0.0737155	0	1	0.675209
4	71468301	73258294	221	159	Parental lifespan	The number of morbidities	-0.256757	-0.78276	0.20194	0.0659239	0	0.61271	0.251057
4	73258295	74885900	195	140	Parental lifespan	The number of morbidities	-0.350718	-0.95886	0.13495	0.123003	0	0.91941	0.143122
4	74885901	76497358	270	192	Parental lifespan	The number of morbidities	0.0327793	-0.40743	0.47809	0.00107448	0	0.28293	0.873994
4	76497359	78045637	253	172	Parental lifespan	The number of morbidities	-0.748416	-1	-0.18282	0.560127	0.03444	1	0.0118027
4	78967716	79880101	146	103	Parental lifespan	The number of morbidities	0.520895	-0.30283	1	0.271331	0	1	0.183561
4	79880102	81206182	188	143	Parental lifespan	The number of morbidities	-0.746343	-1	-0.47165	0.557027	0.22246	1	3.60668e-06
4	81206183	82655623	207	152	Parental lifespan	The number of morbidities	-0.90754	-1	-0.53704	0.823628	0.28841	1	3.02841e-05
4	82655624	84003062	232	168	Parental lifespan	The number of morbidities	-0.277621	-0.97051	0.2385	0.0770735	0	0.94325	0.286073
4	85437806	86931670	189	140	Parental lifespan	The number of morbidities	-0.632931	-1	0.00754	0.400601	0	1	0.0581503
4	86931671	88502717	186	129	Parental lifespan	The number of morbidities	0.28229	-1	1	0.0796874	0	1	0.595983
4	88502718	89244554	128	95	Parental lifespan	The number of morbidities	-0.887641	-1	0.66381	0.787906	0	1	0.226656
4	89244555	90236971	249	141	Parental lifespan	The number of morbidities	-0.907133	-1	-0.25407	0.822891	0.06554	1	0.0101613
4	90236972	91309863	147	107	Parental lifespan	The number of morbidities	NA	NA	NA	NA	NA	NA	NA
4	91309864	92219192	129	102	Parental lifespan	The number of morbidities	-0.37099	-1	0.23248	0.137634	0	1	0.212846
4	92219193	93451599	134	104	Parental lifespan	The number of morbidities	NA	NA	NA	NA	NA	NA	NA
4	93451600	94757265	158	119	Parental lifespan	The number of morbidities	-0.600999	-1	-0.13656	0.361199	0.02277	1	0.0137426
4	94757266	96183801	208	152	Parental lifespan	The number of morbidities	-0.330507	-0.88419	0.09973	0.109235	0	0.78361	0.127738
4	96183802	97540787	207	160	Parental lifespan	The number of morbidities	-0.584364	-1	-0.10866	0.341481	0.01433	1	0.0193279
4	99532481	100333334	123	83	Parental lifespan	The number of morbidities	-0.93259	-1	-0.39977	0.869725	0.15981	1	0.00241597
4	100333335	101132995	124	91	Parental lifespan	The number of morbidities	NA	NA	NA	NA	NA	NA	NA
4	101132996	102544803	182	138	Parental lifespan	The number of morbidities	NA	NA	NA	NA	NA	NA	NA
4	102544804	104384534	246	169	Parental lifespan	The number of morbidities	-0.726116	-1	-0.08892	0.527244	0.01356	1	0.030289
4	105319196	106479155	193	105	Parental lifespan	The number of morbidities	-0.286392	-1	0.56418	0.0820205	0	1	0.46043
4	106479156	108131206	272	158	Parental lifespan	The number of morbidities	-0.468529	-1	0.13786	0.219519	0	1	0.115299
4	108131207	109122458	138	99	Parental lifespan	The number of morbidities	0.274959	-0.35055	1	0.0756023	0	1	0.353126
4	109122459	109978982	162	127	Parental lifespan	The number of morbidities	-0.54977	-1	0.28712	0.302247	0	1	0.174731
4	109978983	111733579	294	210	Parental lifespan	The number of morbidities	-0.461037	-0.79849	-0.19487	0.212555	0.03797	0.63759	0.00133669
4	111733580	112830229	154	120	Parental lifespan	The number of morbidities	NA	NA	NA	NA	NA	NA	NA
4	112830230	113916002	153	111	Parental lifespan	The number of morbidities	-0.314269	-1	1	0.0987651	0	1	0.71242
4	113916003	115306149	234	178	Parental lifespan	The number of morbidities	-0.485026	-1	0.06869	0.23525	0	1	0.0835489
4	117313637	118395262	136	103	Parental lifespan	The number of morbidities	0.0526488	-0.57971	0.69461	0.0027719	0	0.61118	0.846236
4	118395263	119138097	91	70	Parental lifespan	The number of morbidities	0.153472	-0.96929	1	0.0235535	0	1	0.713201
4	119138098	119927262	92	69	Parental lifespan	The number of morbidities	-0.714607	-1	0.80716	0.510663	0	1	0.302592
4	119927263	120563073	83	52	Parental lifespan	The number of morbidities	NA	NA	NA	NA	NA	NA	NA
4	120563074	121393008	95	76	Parental lifespan	The number of morbidities	NA	NA	NA	NA	NA	NA	NA
4	121393009	121981243	78	61	Parental lifespan	The number of morbidities	-1	-1	-0.11468	1	0.03109	1	0.0119337
4	122655435	123768693	137	103	Parental lifespan	The number of morbidities	-0.504642	-1	0.18764	0.254664	0	1	0.151537
4	123768694	124534997	116	86	Parental lifespan	The number of morbidities	NA	NA	NA	NA	NA	NA	NA
4	124534998	125486535	134	104	Parental lifespan	The number of morbidities	-0.116586	-1	0.95214	0.0135922	0	1	0.798554
4	125486536	126476842	136	101	Parental lifespan	The number of morbidities	-1	-1	-0.30647	1	0.09452	1	0.00273735
4	127279172	128321876	128	97	Parental lifespan	The number of morbidities	-0.727992	-1	0.32672	0.529973	0	1	0.164782
4	128321877	129625376	148	107	Parental lifespan	The number of morbidities	0.020661	-1	1	0.000426875	0	1	0.973631
4	129625377	131098950	209	154	Parental lifespan	The number of morbidities	-1	-1	0.68592	1	0	1	0.137374
4	131098951	131873453	90	73	Parental lifespan	The number of morbidities	NA	NA	NA	NA	NA	NA	NA
4	133524887	134109978	69	51	Parental lifespan	The number of morbidities	-1	-1	0.89218	1	0	1	0.24831
4	134109979	135809542	167	124	Parental lifespan	The number of morbidities	-1	-1	0.15891	1	0	1	0.0762212
4	135809543	137400031	199	148	Parental lifespan	The number of morbidities	-0.328546	-0.85064	0.09916	0.107942	0	0.7236	0.130583
4	137400032	138537344	208	161	Parental lifespan	The number of morbidities	-0.611896	-1	-0.04048	0.374417	0.00659	1	0.0403372
4	138537345	139553760	166	125	Parental lifespan	The number of morbidities	NA	NA	NA	NA	NA	NA	NA
4	139553761	141087047	312	230	Parental lifespan	The number of morbidities	-0.461725	-0.79963	-0.17603	0.21319	0.03099	0.63941	0.00296962
4	141087048	142807914	270	193	Parental lifespan	The number of morbidities	-0.334843	-1	0.21324	0.11212	0	1	0.197591
4	142807915	144401042	188	140	Parental lifespan	The number of morbidities	-0.855271	-1	-0.24897	0.731489	0.06268	1	0.0083737
4	144401043	146174871	257	145	Parental lifespan	The number of morbidities	-0.349431	-0.82574	0.04951	0.122102	0	0.68184	0.0883227
4	146174872	147161042	180	142	Parental lifespan	The number of morbidities	-0.216829	-1	0.85509	0.047015	0	1	0.624584
4	147161043	148462208	147	111	Parental lifespan	The number of morbidities	NA	NA	NA	NA	NA	NA	NA
4	148462209	149998528	244	182	Parental lifespan	The number of morbidities	-0.370999	-0.81998	0.01309	0.137641	0	0.67236	0.0605975
4	149998529	151014322	111	93	Parental lifespan	The number of morbidities	0.463872	-1	1	0.215177	0	1	0.448197
4	151014323	152162098	142	88	Parental lifespan	The number of morbidities	-0.630376	-1	1	0.397374	0	1	0.701541
4	152162099	153520883	192	143	Parental lifespan	The number of morbidities	-0.72198	-1	0.83318	0.521255	0	1	0.29474
4	153520884	155044409	324	235	Parental lifespan	The number of morbidities	-0.0531439	-0.54749	0.40939	0.00282428	0	0.32856	0.804834
4	155044410	156520288	284	193	Parental lifespan	The number of morbidities	-0.0793587	-0.67866	0.46642	0.0062978	0	0.54782	0.745396
4	156520289	157597309	214	156	Parental lifespan	The number of morbidities	-0.148556	-0.80629	0.43085	0.0220688	0	0.68759	0.572043
4	157597310	159176073	226	165	Parental lifespan	The number of morbidities	-1	-1	0.14512	1	0	1	0.0361482
4	159176074	160828480	233	162	Parental lifespan	The number of morbidities	-0.359548	-0.77439	0.00028	0.129274	0	0.59967	0.0509559
4	160828481	161666201	95	76	Parental lifespan	The number of morbidities	0.197959	-1	1	0.0391877	0	1	0.825757
4	161666202	162239289	94	70	Parental lifespan	The number of morbidities	-0.257699	-1	0.42448	0.066409	0	1	0.396724
4	162239290	163245541	146	116	Parental lifespan	The number of morbidities	-0.363963	-1	0.21817	0.132469	0	1	0.195173
4	163937104	164781847	142	111	Parental lifespan	The number of morbidities	-0.582948	-1	0.11394	0.339828	0	1	0.101156
4	164781848	165824650	199	147	Parental lifespan	The number of morbidities	-0.943316	-1	0.21006	0.889844	0	1	0.117844
4	165824651	166702855	160	128	Parental lifespan	The number of morbidities	-0.178746	-1	0.97913	0.0319503	0	1	0.74644
4	167643769	168623790	170	123	Parental lifespan	The number of morbidities	-0.166519	-1	1	0.0277287	0	1	0.77772
4	168623791	169555114	152	113	Parental lifespan	The number of morbidities	NA	NA	NA	NA	NA	NA	NA
4	170682810	171643019	126	97	Parental lifespan	The number of morbidities	-1	-1	0.45361	1	0	1	0.131664
4	171643020	172555990	119	91	Parental lifespan	The number of morbidities	1	-1	1	1	0	1	0.585019
4	172555991	174470206	270	199	Parental lifespan	The number of morbidities	-0.152305	-0.59002	0.24601	0.0231967	0	0.35243	0.442008
4	174470207	175295842	175	140	Parental lifespan	The number of morbidities	0.30144	-0.37953	1	0.090866	0	1	0.331659
4	175959698	177129678	195	153	Parental lifespan	The number of morbidities	-0.47863	-1	-0.00254	0.229086	0.00291	1	0.0522887
4	177129679	178314527	260	193	Parental lifespan	The number of morbidities	-0.57088	-1	-0.14762	0.325904	0.0234	1	0.0107391
4	178314528	179233905	137	110	Parental lifespan	The number of morbidities	-0.0680958	-1	1	0.00463704	0	1	0.903444
4	179932392	180540877	130	101	Parental lifespan	The number of morbidities	-0.376498	-1	1	0.141751	0	1	0.528553
4	181122434	182065646	251	192	Parental lifespan	The number of morbidities	-0.819342	-1	-0.35865	0.671321	0.12863	1	0.00134547
4	182065647	182946258	234	182	Parental lifespan	The number of morbidities	-0.550623	-1	-0.12115	0.303185	0.01565	1	0.0160362
4	182946259	183603892	204	160	Parental lifespan	The number of morbidities	-0.319979	-1	0.28792	0.102387	0	1	0.265524
4	183603893	184338584	201	153	Parental lifespan	The number of morbidities	-1	-1	0.30766	1	0	1	0.121895
4	184338585	185483262	365	264	Parental lifespan	The number of morbidities	-0.101722	-0.37679	0.16727	0.0103473	0	0.14224	0.457309
4	185483263	186232882	197	147	Parental lifespan	The number of morbidities	-0.560713	-1	0.11949	0.314399	0	1	0.102796
4	186232883	186881568	204	158	Parental lifespan	The number of morbidities	-0.752811	-1	0.20436	0.566725	0	1	0.116958
4	186881569	187985393	346	243	Parental lifespan	The number of morbidities	-0.186845	-0.59286	0.18171	0.0349112	0	0.35236	0.299927
4	187985394	189153279	307	223	Parental lifespan	The number of morbidities	-0.403686	-1	0.13915	0.162962	0	1	0.137263
4	189153280	189899573	220	165	Parental lifespan	The number of morbidities	-0.604573	-1	0.12253	0.365508	0	1	0.089599
4	189899574	191043880	214	151	Parental lifespan	The number of morbidities	0.0801728	-0.56037	0.7621	0.00642767	0	0.68572	0.773382
5	10043	598320	124	84	Parental lifespan	The number of morbidities	NA	NA	NA	NA	NA	NA	NA
5	598321	1206609	128	94	Parental lifespan	The number of morbidities	-1	-1	0.1012	1	0	1	0.0261221
5	1206610	2106885	303	215	Parental lifespan	The number of morbidities	-0.467126	-0.88267	-0.13787	0.218206	0.0191	0.7791	0.00571461
5	2106886	2960068	330	241	Parental lifespan	The number of morbidities	-0.353852	-0.77327	-0.01089	0.125211	0.00168	0.59795	0.0488995
5	2960069	3677595	260	193	Parental lifespan	The number of morbidities	-0.376322	-1	0.09879	0.141618	0	1	0.116803
5	3677596	4636542	239	187	Parental lifespan	The number of morbidities	-0.426864	-1	0.04316	0.182213	0	1	0.0728213
5	4636543	5828694	343	245	Parental lifespan	The number of morbidities	-0.498036	-0.84448	-0.21113	0.24804	0.04458	0.71315	0.00133381
5	5828695	6936733	270	203	Parental lifespan	The number of morbidities	-0.947202	-1	0.81933	0.897191	0	1	0.377393
5	6936734	8079415	215	160	Parental lifespan	The number of morbidities	NA	NA	NA	NA	NA	NA	NA
5	8079416	9203855	203	154	Parental lifespan	The number of morbidities	0.135273	-1	1	0.0182988	0	1	0.812928
5	9203856	10549029	345	252	Parental lifespan	The number of morbidities	-0.0803205	-0.36492	0.2038	0.00645138	0	0.13354	0.565352
5	10549030	11850850	287	216	Parental lifespan	The number of morbidities	-0.711154	-1	-0.3653	0.50574	0.13345	1	0.000180598
5	11850851	12867189	87	66	Parental lifespan	The number of morbidities	-1	-1	1	1	0	1	0.276474
5	12867190	13608147	73	55	Parental lifespan	The number of morbidities	-0.561595	-1	0.79518	0.315389	0	1	0.415381
5	13608148	14910295	287	205	Parental lifespan	The number of morbidities	-0.43834	-0.82052	-0.11062	0.192142	0.01289	0.67325	0.0107637
5	14910296	16592319	252	189	Parental lifespan	The number of morbidities	-0.041544	-0.42554	0.33019	0.00172591	0	0.20539	0.821352
5	16592320	17803477	315	230	Parental lifespan	The number of morbidities	-0.123752	-0.62811	0.34654	0.0153146	0	0.39743	0.574753
5	17803478	18791410	156	114	Parental lifespan	The number of morbidities	-0.292765	-1	0.52912	0.0857111	0	1	0.421008
5	18791411	20397013	195	139	Parental lifespan	The number of morbidities	-0.0699334	-0.69334	0.49928	0.00489069	0	0.56065	0.781743
5	22149043	23246745	141	107	Parental lifespan	The number of morbidities	-0.425063	-1	0.27301	0.180678	0	1	0.205878
5	23246746	24362661	133	96	Parental lifespan	The number of morbidities	0.666223	-0.91634	1	0.443853	0	1	0.327093
5	24362662	25722097	202	155	Parental lifespan	The number of morbidities	-0.80866	-1	-0.26465	0.65393	0.07023	1	0.00634215
5	25722098	26938178	149	116	Parental lifespan	The number of morbidities	-1	-1	-0.54379	1	0.2957	1	1.60775e-05
5	26938179	28315653	177	137	Parental lifespan	The number of morbidities	-0.42813	-1	0.59322	0.183296	0	1	0.371487
5	28315654	29593755	168	123	Parental lifespan	The number of morbidities	-0.837353	-1	-0.37543	0.701159	0.14095	1	0.00158696
5	29593756	30416066	118	93	Parental lifespan	The number of morbidities	-0.501779	-1	-0.00993	0.251782	0.00331	1	0.0543115
5	30416067	31679464	236	183	Parental lifespan	The number of morbidities	-0.205459	-0.69075	0.20929	0.0422134	0	0.4824	0.313163
5	31679465	32727914	263	202	Parental lifespan	The number of morbidities	-0.220924	-0.68639	0.18978	0.0488074	0	0.47114	0.273129
5	32727915	33971056	213	165	Parental lifespan	The number of morbidities	-0.949467	-1	-0.35992	0.901489	0.12954	1	0.00311305
5	33971057	35157146	183	137	Parental lifespan	The number of morbidities	-0.107439	-1	1	0.0115431	0	1	0.830693
5	35157147	36431967	195	140	Parental lifespan	The number of morbidities	-0.513579	-1	0.37675	0.263764	0	1	0.227307
5	36431968	37925487	190	140	Parental lifespan	The number of morbidities	NA	NA	NA	NA	NA	NA	NA
5	37925488	39438985	309	225	Parental lifespan	The number of morbidities	-0.204726	-0.5674	0.13322	0.0419128	0	0.32201	0.226754
5	40290852	41279590	160	96	Parental lifespan	The number of morbidities	-0.739475	-1	0.01945	0.546823	0	1	0.0609061
5	41279591	42856332	165	114	Parental lifespan	The number of morbidities	-0.250994	-1	0.44322	0.0629979	0	1	0.423128
5	42856333	44049878	130	88	Parental lifespan	The number of morbidities	-0.514453	-1	-0.06649	0.264662	0.00748	1	0.0293314
5	44049879	45305566	125	90	Parental lifespan	The number of morbidities	-0.654556	-1	0.28112	0.428444	0	1	0.155811
5	45305567	46388848	75	50	Parental lifespan	The number of morbidities	-1	-1	0.07845	1	0	1	0.0462709
5	50164836	51203265	119	90	Parental lifespan	The number of morbidities	0.135053	-0.49978	0.84354	0.0182392	0	0.75769	0.635565
5	51203266	52139773	127	95	Parental lifespan	The number of morbidities	-0.491431	-1	1	0.241504	0	1	0.479965
5	52139774	52837225	123	89	Parental lifespan	The number of morbidities	NA	NA	NA	NA	NA	NA	NA
5	52837226	53747856	151	117	Parental lifespan	The number of morbidities	-0.473083	-1	0.07663	0.223807	0	1	0.0881518
5	53747857	55221398	245	164	Parental lifespan	The number of morbidities	-0.0490386	-0.39581	0.29281	0.00240479	0	0.1665	0.769555
5	55221399	55968966	189	148	Parental lifespan	The number of morbidities	-0.532277	-0.93022	-0.21295	0.283319	0.04535	0.86532	0.00217164
5	55968967	56896890	169	132	Parental lifespan	The number of morbidities	-0.118148	-0.62431	0.32284	0.0139589	0	0.40083	0.582371
5	56896891	57895012	141	109	Parental lifespan	The number of morbidities	NA	NA	NA	NA	NA	NA	NA
5	57895013	58721458	154	122	Parental lifespan	The number of morbidities	-0.945977	-1	0.31581	0.894872	0	1	0.140094
5	58721459	59868567	112	88	Parental lifespan	The number of morbidities	-0.822699	-1	-0.06607	0.676833	0.01899	1	0.0429398
5	59868568	60930753	108	76	Parental lifespan	The number of morbidities	-0.310581	-1	0.37792	0.0964606	0	1	0.32262
5	60930754	62180368	175	131	Parental lifespan	The number of morbidities	-0.278948	-1	0.88323	0.077812	0	1	0.584969
5	62180369	63214089	121	93	Parental lifespan	The number of morbidities	-0.327265	-1	0.62769	0.107102	0	1	0.416692
5	63214090	64438518	124	97	Parental lifespan	The number of morbidities	-0.93532	-1	-0.10207	0.874823	0.02239	1	0.0390949
5	64438519	65606870	148	103	Parental lifespan	The number of morbidities	-0.313176	-1	0.45653	0.0980791	0	1	0.366176
5	65606871	67096191	260	197	Parental lifespan	The number of morbidities	-0.560964	-1	-0.18618	0.314681	0.03471	1	0.00524655
5	67096192	68006993	182	149	Parental lifespan	The number of morbidities	-0.0662881	-0.64525	0.47023	0.00439411	0	0.47554	0.789468
5	68006994	71468651	239	173	Parental lifespan	The number of morbidities	-0.139425	-0.56908	0.27182	0.0194392	0	0.32653	0.487727
5	71468652	73314061	286	207	Parental lifespan	The number of morbidities	-0.177404	-0.63281	0.22879	0.031472	0	0.40101	0.361556
5	73314062	74245354	223	169	Parental lifespan	The number of morbidities	-0.411545	-1	0.06	0.169369	0	1	0.0880151
5	75239303	75959515	174	135	Parental lifespan	The number of morbidities	-0.226702	-0.91305	0.32579	0.0513938	0	0.84485	0.38242
5	75959516	77290255	276	201	Parental lifespan	The number of morbidities	-0.208575	-0.61884	0.17713	0.0435035	0	0.38361	0.272394
5	77290256	79005158	265	185	Parental lifespan	The number of morbidities	-0.79063	-1	-0.43124	0.625095	0.18597	1	0.000107505
5	79005159	80448225	300	201	Parental lifespan	The number of morbidities	-0.457137	-0.93373	-0.0679	0.208974	0.00694	0.87185	0.022081
5	80448226	81710194	198	147	Parental lifespan	The number of morbidities	-0.64318	-1	-0.18961	0.41368	0.03669	1	0.00864462
5	81710195	82720248	196	149	Parental lifespan	The number of morbidities	-0.870187	-1	-0.39376	0.757225	0.15505	1	0.00104327
5	82720249	84094797	215	164	Parental lifespan	The number of morbidities	-0.323996	-0.69708	0.01545	0.104973	0	0.48592	0.0605074
5	84094798	84697850	87	68	Parental lifespan	The number of morbidities	NA	NA	NA	NA	NA	NA	NA
5	84697851	85311779	73	50	Parental lifespan	The number of morbidities	NA	NA	NA	NA	NA	NA	NA
5	85311780	86493763	158	121	Parental lifespan	The number of morbidities	-0.229189	-1	0.7665	0.0525274	0	1	0.5703
5	86493764	87943482	127	97	Parental lifespan	The number of morbidities	-0.822441	-1	0.23468	0.676408	0	1	0.11752
5	87943483	89584466	210	158	Parental lifespan	The number of morbidities	-0.587664	-1	-0.15715	0.345349	0.02582	1	0.0108265
5	89584467	90793804	184	126	Parental lifespan	The number of morbidities	-0.583667	-1	0.15116	0.340667	0	1	0.111514
5	90793805	91956905	122	93	Parental lifespan	The number of morbidities	-0.099268	-1	1	0.00985414	0	1	0.942441
5	91956906	93814604	215	160	Parental lifespan	The number of morbidities	-0.193532	-0.70579	0.27614	0.0374545	0	0.49831	0.382955
5	93814605	95117259	197	143	Parental lifespan	The number of morbidities	0.0461975	-0.39054	0.49868	0.00213421	0	0.28194	0.822855
5	95117260	96467377	218	154	Parental lifespan	The number of morbidities	-0.260953	-1	0.66789	0.0680963	0	1	0.500073
5	96467378	97316601	104	75	Parental lifespan	The number of morbidities	0.94916	-1	1	0.900905	0	1	0.291376
5	101575368	102903985	148	98	Parental lifespan	The number of morbidities	NA	NA	NA	NA	NA	NA	NA
5	102903986	103788460	150	119	Parental lifespan	The number of morbidities	-0.509141	-1	0.98491	0.259224	0	1	0.397517
5	104850491	106389388	176	130	Parental lifespan	The number of morbidities	-0.217892	-1	0.43653	0.0474768	0	1	0.463772
5	106389389	107265911	150	124	Parental lifespan	The number of morbidities	-0.22356	-1	0.40062	0.0499793	0	1	0.438058
5	107265912	108641784	154	116	Parental lifespan	The number of morbidities	-0.197091	-1	0.94367	0.0388448	0	1	0.652025
5	108641785	109606905	169	129	Parental lifespan	The number of morbidities	-1	-1	-0.51453	1	0.26475	1	0.000420691
5	109606906	110819517	164	117	Parental lifespan	The number of morbidities	NA	NA	NA	NA	NA	NA	NA
5	110819518	111983115	157	125	Parental lifespan	The number of morbidities	NA	NA	NA	NA	NA	NA	NA
5	111983116	113121555	156	115	Parental lifespan	The number of morbidities	-0.390508	-1	0.13913	0.152496	0	1	0.135962
5	113121556	113998532	120	95	Parental lifespan	The number of morbidities	NA	NA	NA	NA	NA	NA	NA
5	113998533	115117631	153	115	Parental lifespan	The number of morbidities	-0.798976	-1	-0.25138	0.638363	0.06418	1	0.0084041
5	115117632	116208000	270	197	Parental lifespan	The number of morbidities	-0.340668	-0.62913	-0.07221	0.116055	0.00561	0.3958	0.0131094
5	116208001	117348497	202	158	Parental lifespan	The number of morbidities	0.0491859	-0.80499	0.97918	0.00241925	0	1	0.884384
5	117348498	118605251	177	138	Parental lifespan	The number of morbidities	-0.229602	-0.70559	0.19885	0.052717	0	0.49785	0.274559
5	119664174	120371857	82	65	Parental lifespan	The number of morbidities	-1	-1	0.10763	1	0	1	0.0366523
5	120371858	120960737	88	70	Parental lifespan	The number of morbidities	-0.560267	-1	0.30799	0.3139	0	1	0.180414
5	120960738	122005291	176	136	Parental lifespan	The number of morbidities	NA	NA	NA	NA	NA	NA	NA
5	122005292	123191941	151	110	Parental lifespan	The number of morbidities	-1	-1	-0.25481	1	0.06833	1	0.0036609
5	123191942	124109485	205	154	Parental lifespan	The number of morbidities	-0.312249	-1	0.63639	0.0974996	0	1	0.44694
5	124109486	125131720	207	160	Parental lifespan	The number of morbidities	0.151798	-0.46698	0.86482	0.0230427	0	0.78302	0.578327
5	125131721	126054697	159	117	Parental lifespan	The number of morbidities	NA	NA	NA	NA	NA	NA	NA
5	126054698	126992836	155	112	Parental lifespan	The number of morbidities	-0.225271	-1	1	0.0507472	0	1	0.769427
5	126992837	128067414	105	82	Parental lifespan	The number of morbidities	-1	-1	-0.20155	1	0.047	1	0.0206939
5	128067415	128734905	96	70	Parental lifespan	The number of morbidities	NA	NA	NA	NA	NA	NA	NA
5	128734906	130573817	160	114	Parental lifespan	The number of morbidities	-1	-1	0.75263	1	0	1	0.149688
5	130573818	132554690	221	141	Parental lifespan	The number of morbidities	-0.920422	-1	-0.41903	0.847177	0.17559	1	0.000978687
5	132554691	134556570	350	249	Parental lifespan	The number of morbidities	-0.136808	-0.48193	0.19503	0.0187164	0	0.23226	0.402902
5	134556571	135344943	171	133	Parental lifespan	The number of morbidities	-0.521675	-1	0.21218	0.272144	0	1	0.148251
5	135344944	136949853	229	171	Parental lifespan	The number of morbidities	-0.0547857	-0.6936	0.53186	0.00300147	0	0.58951	0.834893
5	136949854	139408116	272	187	Parental lifespan	The number of morbidities	-0.55591	-0.90821	-0.25912	0.309036	0.06714	0.82484	0.000511026
5	139408117	141253830	309	182	Parental lifespan	The number of morbidities	-0.495867	-0.92599	-0.14106	0.245884	0.02019	0.85746	0.0090103
5	141253831	142532956	305	224	Parental lifespan	The number of morbidities	-0.41173	-0.66323	-0.174	0.169522	0.03028	0.43987	0.00102255
5	142532957	143605908	168	127	Parental lifespan	The number of morbidities	-0.61478	-1	-0.05254	0.377955	0.00876	1	0.0357881
5	143605909	145319096	187	139	Parental lifespan	The number of morbidities	-0.389978	-1	0.5288	0.152083	0	1	0.343578
5	145319097	147180171	306	224	Parental lifespan	The number of morbidities	-0.0315355	-0.34676	0.28163	0.00099449	0	0.13548	0.837037
5	147180172	148662214	313	195	Parental lifespan	The number of morbidities	-0.589261	-0.95875	-0.27901	0.347228	0.07785	0.9192	0.000498185
5	148662215	149850203	277	204	Parental lifespan	The number of morbidities	-0.0178843	-0.60232	0.55426	0.00031985	0	0.48832	0.943338
5	149850204	150981934	266	183	Parental lifespan	The number of morbidities	-0.262	-0.71313	0.12937	0.068644	0	0.50885	0.175122
5	152878628	153734494	138	98	Parental lifespan	The number of morbidities	-0.550304	-1	0.51456	0.302834	0	1	0.281834
5	154599751	155459556	130	104	Parental lifespan	The number of morbidities	-1	-1	0.35768	1	0	1	0.103463
5	155459557	156345451	119	94	Parental lifespan	The number of morbidities	NA	NA	NA	NA	NA	NA	NA
5	156345452	157191081	231	106	Parental lifespan	The number of morbidities	-0.977581	-1	-0.01445	0.955664	0.01115	1	0.0620711
5	157191082	158484775	204	154	Parental lifespan	The number of morbidities	-0.378023	-0.99419	0.07297	0.142901	0	0.99016	0.104029
5	158484776	159663733	250	183	Parental lifespan	The number of morbidities	-0.34321	-0.76361	0.011	0.117793	0	0.58311	0.0606673
5	159663734	160519049	180	137	Parental lifespan	The number of morbidities	-0.250378	-1	0.95349	0.0626894	0	1	0.613023
5	160519050	161478177	109	86	Parental lifespan	The number of morbidities	-0.811597	-1	-0.17623	0.65869	0.03477	1	0.0182476
5	161478178	162386027	148	114	Parental lifespan	The number of morbidities	-0.338553	-1	1	0.114618	0	1	0.710664
5	162386028	163781268	256	189	Parental lifespan	The number of morbidities	-0.400327	-0.88125	-0.01292	0.160262	0.00241	0.77661	0.0445394
5	163781269	165289211	251	186	Parental lifespan	The number of morbidities	-0.396666	-1	0.09948	0.157344	0	1	0.107248
5	165289212	166863413	273	212	Parental lifespan	The number of morbidities	-0.248729	-0.55156	0.03192	0.0618663	0	0.30422	0.0882456
5	166863414	168342743	352	254	Parental lifespan	The number of morbidities	-0.400518	-0.67539	-0.1447	0.160415	0.02094	0.45615	0.00254059
5	168342744	169506966	254	191	Parental lifespan	The number of morbidities	-0.0436845	-0.31565	0.22016	0.00190834	0	0.10351	0.73895
5	169506967	170898340	299	223	Parental lifespan	The number of morbidities	-0.458245	-0.81915	-0.15698	0.209988	0.02468	0.671	0.0036423
5	170898341	172285682	363	261	Parental lifespan	The number of morbidities	-0.108258	-0.4062	0.17419	0.0117198	0	0.16614	0.447717
5	172285683	173606995	341	241	Parental lifespan	The number of morbidities	-0.255032	-0.4889	-0.02254	0.0650411	0.00159	0.23902	0.0304263
5	173606996	174662885	321	238	Parental lifespan	The number of morbidities	-0.681153	-1	-0.282	0.46397	0.07952	1	0.00143778
5	174662886	176180301	310	225	Parental lifespan	The number of morbidities	0.0962141	-0.21904	0.40656	0.00925715	0	0.16842	0.527673
5	176180302	177659902	220	155	Parental lifespan	The number of morbidities	-0.0825566	-0.45222	0.27651	0.00681559	0	0.21019	0.638686
5	177659903	178595252	269	189	Parental lifespan	The number of morbidities	-0.175045	-0.92452	0.36512	0.0306406	0	0.91385	0.479304
5	178595253	179794710	334	235	Parental lifespan	The number of morbidities	-0.0421088	-0.35673	0.25886	0.00177315	0	0.13555	0.778194
5	179794711	180902886	227	169	Parental lifespan	The number of morbidities	-0.998378	-1	-0.53975	0.996758	0.29133	1	0.000110824
6	63979	1380679	364	260	Parental lifespan	The number of morbidities	-0.420583	-0.84252	-0.08095	0.17689	0.00741	0.70984	0.0169478
6	1380680	2746531	340	248	Parental lifespan	The number of morbidities	-0.38083	-0.73905	-0.05398	0.145031	0.00419	0.5462	0.0220875
6	2746532	3964072	369	259	Parental lifespan	The number of morbidities	-0.0425292	-0.29767	0.20984	0.00180873	0	0.09425	0.733847
6	3964073	4657086	160	122	Parental lifespan	The number of morbidities	-0.28152	-1	0.44627	0.0792538	0	1	0.40087
6	4657087	5378213	147	115	Parental lifespan	The number of morbidities	-0.538398	-1	0.09761	0.289872	0	1	0.10006
6	5378214	6621937	359	261	Parental lifespan	The number of morbidities	-0.187473	-0.44135	0.0632	0.0351462	0	0.19479	0.136302
6	6621938	7808323	322	230	Parental lifespan	The number of morbidities	-0.100437	-0.50883	0.28005	0.0100876	0	0.26657	0.592153
6	7808324	9020710	238	172	Parental lifespan	The number of morbidities	-0.0454147	-1	0.86979	0.0020625	0	1	0.896346
6	9020711	10416550	241	185	Parental lifespan	The number of morbidities	-0.707146	-1	-0.24247	0.500056	0.0588	1	0.00467015
6	10416551	11790671	310	225	Parental lifespan	The number of morbidities	-0.289106	-0.63513	0.02551	0.0835821	0	0.40339	0.0688611
6	11790672	13352326	338	237	Parental lifespan	The number of morbidities	-0.541244	-1	-0.18316	0.292945	0.0336	1	0.00499592
6	13352327	15069421	337	246	Parental lifespan	The number of morbidities	-0.382635	-0.6991	-0.09529	0.14641	0.00938	0.48874	0.0104168
6	15069422	16566882	279	201	Parental lifespan	The number of morbidities	-0.911436	-1	-0.53451	0.830716	0.28571	1	1.72518e-05
6	16566883	17391994	163	131	Parental lifespan	The number of morbidities	-0.498488	-0.99947	-0.11046	0.24849	0.01296	0.99895	0.0144186
6	17391995	18208676	129	96	Parental lifespan	The number of morbidities	-0.216884	-1	0.69475	0.0470385	0	1	0.573488
6	19449153	20418020	245	188	Parental lifespan	The number of morbidities	-0.201932	-0.62208	0.18438	0.0407764	0	0.38838	0.298463
6	21295865	22199713	224	165	Parental lifespan	The number of morbidities	-0.314106	-1	0.60602	0.0986623	0	1	0.422318
6	22199714	23192337	162	128	Parental lifespan	The number of morbidities	-0.574236	-1	-0.02717	0.329747	0.00575	1	0.0484517
6	23192338	23939306	199	156	Parental lifespan	The number of morbidities	-1	-1	-0.39479	1	0.15718	1	0.000430087
6	23939307	24950379	218	158	Parental lifespan	The number of morbidities	-0.721263	-1	-0.31225	0.520221	0.0975	1	0.00119818
6	24950380	25684629	164	119	Parental lifespan	The number of morbidities	0.161193	-0.50685	0.92758	0.0259832	0	0.94824	0.580603
6	25684630	26396200	310	82	Parental lifespan	The number of morbidities	-1	-1	-0.56593	1	0.32028	1	2.33902e-05
6	26396201	27261035	239	58	Parental lifespan	The number of morbidities	0.0965578	-1	1	0.00932341	0	1	0.826538
6	27261036	28666364	631	102	Parental lifespan	The number of morbidities	-0.38501	-1	0.27992	0.148233	0	1	0.233264
6	28666365	29529755	523	70	Parental lifespan	The number of morbidities	-0.669519	-1	0.37683	0.448256	0	1	0.179851
6	29529756	29833843	376	51	Parental lifespan	The number of morbidities	-1	-1	0.14438	1	0	1	0.0849501
6	29833844	30070717	218	31	Parental lifespan	The number of morbidities	NA	NA	NA	NA	NA	NA	NA
6	30070718	30715006	583	71	Parental lifespan	The number of morbidities	-1	-1	0.69502	1	0	1	0.135146
6	30715007	31106493	649	90	Parental lifespan	The number of morbidities	-0.745602	-1	-0.36014	0.555922	0.12982	1	0.000696931
6	31106494	31250556	262	34	Parental lifespan	The number of morbidities	-0.661337	-1	-0.16212	0.437366	0.02975	1	0.0180037
6	31250557	31320268	171	21	Parental lifespan	The number of morbidities	-0.452411	-0.94549	0.00687	0.204676	0	0.89395	0.0583605
6	31320269	31427209	214	30	Parental lifespan	The number of morbidities	-0.568302	-1	-0.20587	0.322967	0.04243	1	0.00760077
6	31427210	32208901	766	137	Parental lifespan	The number of morbidities	-0.957575	-1	-0.69772	0.91695	0.48681	1	3.2486e-09
6	32208902	32454577	414	40	Parental lifespan	The number of morbidities	-0.706038	-1	-0.41491	0.498489	0.17215	1	6.39504e-05
6	32454578	32539567	3	3	Parental lifespan	The number of morbidities	0.817825	-0.16514	1	0.668838	0	1	0.127839
6	32539568	32586784	26	14	Parental lifespan	The number of morbidities	-0.720256	-1	-0.43268	0.518768	0.18722	1	0.000101527
6	32586785	32629239	36	20	Parental lifespan	The number of morbidities	-0.645919	-1	-0.31343	0.417212	0.09824	1	0.000999154
6	32629240	32682213	69	18	Parental lifespan	The number of morbidities	-0.65714	-0.98443	-0.35503	0.431833	0.12604	0.9691	0.000435733
6	32682214	32897998	344	59	Parental lifespan	The number of morbidities	-0.654709	-0.95836	-0.38731	0.428643	0.15001	0.91845	3.53927e-05
6	32897999	33194975	404	84	Parental lifespan	The number of morbidities	-0.945808	-1	-0.57801	0.894553	0.3341	1	3.03746e-05
6	33194976	33864262	201	99	Parental lifespan	The number of morbidities	-0.943907	-1	-0.62183	0.890961	0.38667	1	2.70626e-06
6	33864263	34979270	217	149	Parental lifespan	The number of morbidities	-0.884033	-1	-0.52401	0.781515	0.27459	1	4.097e-05
6	34979271	36346353	218	142	Parental lifespan	The number of morbidities	-0.437301	-1	0.00326	0.191232	0	1	0.0563474
6	36346354	37570051	272	194	Parental lifespan	The number of morbidities	-0.209521	-0.63399	0.15675	0.0438989	0	0.40248	0.253369
6	37570052	38688720	191	143	Parental lifespan	The number of morbidities	-0.736071	-1	-0.21746	0.5418	0.04832	1	0.00758907
6	38688721	39785907	220	162	Parental lifespan	The number of morbidities	-0.657978	-1	-0.32219	0.432935	0.10381	1	0.000420766
6	39785908	40778401	203	155	Parental lifespan	The number of morbidities	-0.222809	-0.56639	0.10631	0.049644	0	0.3208	0.171967
6	40778402	42103738	316	223	Parental lifespan	The number of morbidities	-0.00784546	-0.34907	0.33144	6.15512e-05	0	0.15914	0.961564
6	42103739	43770626	316	210	Parental lifespan	The number of morbidities	-0.540565	-0.85823	-0.26112	0.29221	0.06818	0.73656	0.000301596
6	43770627	44596897	259	196	Parental lifespan	The number of morbidities	-0.624421	-1	-0.29786	0.389902	0.08872	1	0.000445115
6	44596898	45408421	92	59	Parental lifespan	The number of morbidities	-0.700053	-1	1	0.490074	0	1	0.396057
6	45408422	46430701	198	151	Parental lifespan	The number of morbidities	0.0733684	-0.57309	0.75792	0.00538292	0	0.6836	0.79136
6	46430702	47313443	164	124	Parental lifespan	The number of morbidities	-0.229826	-1	0.40865	0.0528199	0	1	0.445259
6	47313444	48393981	163	115	Parental lifespan	The number of morbidities	-0.0283191	-1	1	0.000801974	0	1	0.946913
6	48393982	49528164	129	87	Parental lifespan	The number of morbidities	-0.988729	-1	-0.05722	0.977585	0.01712	1	0.0480778
6	49528165	50940767	161	115	Parental lifespan	The number of morbidities	-0.524439	-1	-0.08514	0.275036	0.00916	1	0.0218582
6	50940768	51826423	126	95	Parental lifespan	The number of morbidities	-0.908907	-1	-0.44107	0.826112	0.19454	1	0.000825346
6	51826424	52598879	176	130	Parental lifespan	The number of morbidities	0.303611	-0.49402	1	0.0921794	0	1	0.389232
6	52598880	53425492	161	125	Parental lifespan	The number of morbidities	-0.721114	-1	0.24044	0.520005	0	1	0.133362
6	53425493	54452767	165	120	Parental lifespan	The number of morbidities	0.152748	-1	1	0.0233319	0	1	0.808362
6	54452768	55469137	135	95	Parental lifespan	The number of morbidities	-0.131754	-1	0.80808	0.0173591	0	1	0.728657
6	55469138	56200985	114	85	Parental lifespan	The number of morbidities	NA	NA	NA	NA	NA	NA	NA
6	56200986	57316157	151	103	Parental lifespan	The number of morbidities	-0.101868	-0.67967	0.4188	0.010377	0	0.49201	0.676078
6	57316158	58141889	41	28	Parental lifespan	The number of morbidities	-0.021321	-1	1	0.000454586	0	1	0.979656
6	61883561	62693128	67	42	Parental lifespan	The number of morbidities	-0.218893	-1	1	0.0479141	0	1	0.878339
6	62693129	64010286	117	85	Parental lifespan	The number of morbidities	-0.17921	-1	0.83876	0.0321162	0	1	0.675445
6	64010287	65759861	187	129	Parental lifespan	The number of morbidities	0.220353	-0.91447	1	0.0485554	0	1	0.613961
6	67036788	67559694	80	63	Parental lifespan	The number of morbidities	NA	NA	NA	NA	NA	NA	NA
6	67559695	68547494	141	98	Parental lifespan	The number of morbidities	-0.180289	-1	0.58324	0.032504	0	1	0.586337
6	68547495	69294227	118	91	Parental lifespan	The number of morbidities	NA	NA	NA	NA	NA	NA	NA
6	70363349	71610787	190	144	Parental lifespan	The number of morbidities	-0.645282	-1	0.10695	0.416389	0	1	0.0903603
6	72290724	73170168	97	76	Parental lifespan	The number of morbidities	0.678877	-1	1	0.460875	0	1	0.445937
6	73170169	74401506	202	143	Parental lifespan	The number of morbidities	-0.68529	-1	0.05504	0.469623	0	1	0.0693016
6	75461314	77274030	222	152	Parental lifespan	The number of morbidities	-0.21929	-1	0.49397	0.0480882	0	1	0.490727
6	77274031	78168731	116	88	Parental lifespan	The number of morbidities	0.29006	-0.37729	1	0.084135	0	1	0.36372
6	78168732	78959762	89	61	Parental lifespan	The number of morbidities	-0.0951538	-1	0.97747	0.00905424	0	1	0.813134
6	78959763	79859903	91	64	Parental lifespan	The number of morbidities	-0.329811	-1	0.34823	0.108775	0	1	0.298688
6	79859904	80693927	126	97	Parental lifespan	The number of morbidities	-0.661553	-1	-0.10048	0.437653	0.01658	1	0.0287455
6	81567707	82388204	105	75	Parental lifespan	The number of morbidities	NA	NA	NA	NA	NA	NA	NA
6	82388205	83571953	171	130	Parental lifespan	The number of morbidities	0.0610627	-0.92841	1	0.00372865	0	1	0.870903
6	83571954	85038134	182	136	Parental lifespan	The number of morbidities	-0.657863	-1	0.31185	0.432784	0	1	0.165765
6	85038135	85837203	109	86	Parental lifespan	The number of morbidities	-0.342547	-1	0.24773	0.117339	0	1	0.244684
6	85837204	86818669	106	73	Parental lifespan	The number of morbidities	-0.0546907	-1	1	0.00299108	0	1	0.910176
6	86818670	87516322	100	77	Parental lifespan	The number of morbidities	-0.719852	-1	0.49268	0.518187	0	1	0.226363
6	87516323	88499745	133	82	Parental lifespan	The number of morbidities	-0.241238	-1	0.87651	0.0581957	0	1	0.592415
6	88499746	89974267	257	187	Parental lifespan	The number of morbidities	-0.532663	-1	-0.03293	0.28373	0.00521	1	0.0407697
6	91097025	92015279	186	145	Parental lifespan	The number of morbidities	-0.540934	-1	0.52876	0.29261	0	1	0.345013
6	92015280	92953798	113	95	Parental lifespan	The number of morbidities	NA	NA	NA	NA	NA	NA	NA
6	92953799	93696825	87	73	Parental lifespan	The number of morbidities	0.163899	-1	1	0.026863	0	1	0.747611
6	93696826	95176337	193	145	Parental lifespan	The number of morbidities	-0.245362	-0.79411	0.22492	0.0602024	0	0.63277	0.287605
6	95176338	96480153	144	111	Parental lifespan	The number of morbidities	-0.875208	-1	-0.27929	0.765989	0.07928	1	0.00997479
6	96480154	98173003	214	156	Parental lifespan	The number of morbidities	-0.36903	-0.84106	0.03356	0.136183	0	0.70738	0.0702709
6	98173004	99678876	229	167	Parental lifespan	The number of morbidities	-0.824264	-1	-0.35683	0.679411	0.12733	1	0.00176901
6	99678877	100878645	197	139	Parental lifespan	The number of morbidities	NA	NA	NA	NA	NA	NA	NA
6	100878646	101793542	96	63	Parental lifespan	The number of morbidities	0.0413495	-1	1	0.00170978	0	1	0.943154
6	101793543	102637706	141	108	Parental lifespan	The number of morbidities	-0.302567	-1	0.50278	0.0915465	0	1	0.402295
6	103612626	104209796	72	52	Parental lifespan	The number of morbidities	NA	NA	NA	NA	NA	NA	NA
6	104209797	104951344	118	89	Parental lifespan	The number of morbidities	-0.773024	-1	0.16842	0.597566	0	1	0.111523
6	104951345	106053915	158	121	Parental lifespan	The number of morbidities	-0.115153	-0.59738	0.3279	0.0132601	0	0.36709	0.59365
6	106053916	107309327	291	209	Parental lifespan	The number of morbidities	-0.379777	-0.91042	0.00566	0.14423	0	0.82887	0.0568194
6	107309328	109043244	278	205	Parental lifespan	The number of morbidities	-0.315459	-0.6765	0.00383	0.0995144	0	0.45765	0.0521651
6	109043245	110647842	256	160	Parental lifespan	The number of morbidities	-0.672658	-1	-0.22226	0.452469	0.04973	1	0.00609806
6	110647843	111363443	111	83	Parental lifespan	The number of morbidities	-0.526366	-1	0.08983	0.277062	0	1	0.0931037
6	111363444	112342873	131	96	Parental lifespan	The number of morbidities	-0.908943	-1	-0.31036	0.826177	0.09724	1	0.00736407
6	112342874	113705003	212	158	Parental lifespan	The number of morbidities	0.170004	-0.36316	0.78379	0.0289012	0	0.62615	0.503296
6	113705004	115062811	187	136	Parental lifespan	The number of morbidities	-0.140228	-0.60252	0.31467	0.019664	0	0.36574	0.507948
6	117674077	118529071	108	83	Parental lifespan	The number of morbidities	-1	-1	0.20676	1	0	1	0.113426
6	119451295	120339244	93	69	Parental lifespan	The number of morbidities	NA	NA	NA	NA	NA	NA	NA
6	120339245	121087444	77	60	Parental lifespan	The number of morbidities	-0.366605	-1	0.7929	0.1344	0	1	0.449095
6	122929291	123854857	139	113	Parental lifespan	The number of morbidities	NA	NA	NA	NA	NA	NA	NA
6	123854858	125365054	329	238	Parental lifespan	The number of morbidities	-0.638726	-1	-0.23066	0.407972	0.05345	1	0.00253825
6	125365055	127545459	268	190	Parental lifespan	The number of morbidities	-0.606758	-1	-0.2668	0.368155	0.07118	1	0.00100487
6	128763381	129850178	163	123	Parental lifespan	The number of morbidities	-0.739339	-1	-0.05902	0.546622	0.01118	1	0.0384789
6	129850179	130550137	149	118	Parental lifespan	The number of morbidities	-0.465404	-1	0.07477	0.2166	0	1	0.0866304
6	130550138	131457164	127	96	Parental lifespan	The number of morbidities	-0.875087	-1	0.15958	0.765777	0	1	0.0998854
6	131457165	132890694	223	171	Parental lifespan	The number of morbidities	-0.443118	-0.90599	-0.06947	0.196354	0.00625	0.82081	0.022799
6	132890695	134313643	225	168	Parental lifespan	The number of morbidities	-0.322515	-0.70522	0.01987	0.104016	0	0.49733	0.0670068
6	134313644	135544083	273	203	Parental lifespan	The number of morbidities	-0.480504	-0.90659	-0.13587	0.230884	0.01899	0.8219	0.00916475
6	135544084	137553212	300	215	Parental lifespan	The number of morbidities	-0.210608	-0.55927	0.10779	0.0443556	0	0.31279	0.196623
6	137553213	138825721	290	213	Parental lifespan	The number of morbidities	-0.278846	-0.81664	0.14592	0.0777552	0	0.6669	0.192379
6	138825722	139716713	165	129	Parental lifespan	The number of morbidities	-0.632351	-1	-0.20753	0.399867	0.04353	1	0.00612443
6	139716714	141449453	214	148	Parental lifespan	The number of morbidities	-0.849773	-1	-0.44251	0.722115	0.19581	1	0.000175609
6	141449454	143083347	257	139	Parental lifespan	The number of morbidities	-0.940721	-1	-0.29613	0.884955	0.08769	1	0.00533598
6	143083348	144791455	305	225	Parental lifespan	The number of morbidities	-0.0687225	-0.56408	0.40534	0.00472278	0	0.34921	0.760614
6	144791456	145778282	114	86	Parental lifespan	The number of morbidities	-0.00519029	-1	1	2.69392e-05	0	1	0.994294
6	145778283	147015882	154	108	Parental lifespan	The number of morbidities	-0.0783905	-1	1	0.00614506	0	1	0.884488
6	147015883	148184844	204	152	Parental lifespan	The number of morbidities	NA	NA	NA	NA	NA	NA	NA
6	148184845	149278798	265	202	Parental lifespan	The number of morbidities	0.111737	-0.27535	0.51762	0.0124851	0	0.2735	0.546887
6	149278799	150635315	229	167	Parental lifespan	The number of morbidities	NA	NA	NA	NA	NA	NA	NA
6	150635316	151629954	273	204	Parental lifespan	The number of morbidities	-0.455101	-0.8572	-0.11958	0.207117	0.01437	0.7348	0.0111597
6	151629955	152376499	180	129	Parental lifespan	The number of morbidities	-0.541371	-1	0.06641	0.293082	0	1	0.0802809
6	152376500	153082361	176	129	Parental lifespan	The number of morbidities	0.00612096	-0.56056	0.59424	3.74661e-05	0	0.50661	0.979875
6	153082362	153791461	124	95	Parental lifespan	The number of morbidities	NA	NA	NA	NA	NA	NA	NA
6	153791462	154462010	87	66	Parental lifespan	The number of morbidities	-0.779138	-1	0.49003	0.607056	0	1	0.215111
6	154462011	155523957	270	203	Parental lifespan	The number of morbidities	-0.0463431	-0.39372	0.28953	0.00214768	0	0.16697	0.777351
6	155523958	156762740	274	204	Parental lifespan	The number of morbidities	-0.215611	-0.68775	0.18434	0.046488	0	0.47533	0.280393
6	156762741	158220143	252	191	Parental lifespan	The number of morbidities	-0.914969	-1	-0.52706	0.837168	0.27779	1	3.82751e-05
6	158220144	158952060	131	94	Parental lifespan	The number of morbidities	NA	NA	NA	NA	NA	NA	NA
6	158952061	159604052	138	102	Parental lifespan	The number of morbidities	-0.602815	-1	0.26273	0.363386	0	1	0.185909
6	159604053	160583918	204	146	Parental lifespan	The number of morbidities	-0.611885	-1	-0.23321	0.374403	0.05439	1	0.00255303
6	160583919	161371014	113	84	Parental lifespan	The number of morbidities	-0.93152	-1	-0.80611	0.867729	0.64981	1	3.46239e-19
6	161371015	162254229	221	171	Parental lifespan	The number of morbidities	-0.632348	-1	-0.30568	0.399864	0.09344	1	0.000421607
6	162254230	163336361	212	158	Parental lifespan	The number of morbidities	-0.281758	-1	0.28313	0.0793876	0	1	0.293912
6	163336362	164687462	327	241	Parental lifespan	The number of morbidities	-0.791419	-1	-0.52298	0.626344	0.27351	1	2.04572e-07
6	164687463	165835953	201	148	Parental lifespan	The number of morbidities	-0.36118	-0.82484	0.01105	0.130451	0	0.68037	0.0603871
6	165835954	166853325	289	210	Parental lifespan	The number of morbidities	-0.504992	-0.92149	-0.17959	0.255017	0.03241	0.84915	0.0036803
6	166853326	167714865	242	173	Parental lifespan	The number of morbidities	-0.923521	-1	-0.44415	0.852892	0.19727	1	0.000472386
6	167714866	168707338	231	173	Parental lifespan	The number of morbidities	0.796093	-0.14284	1	0.633764	0	1	0.103369
6	168707339	169667886	268	196	Parental lifespan	The number of morbidities	-0.335775	-0.87745	0.09009	0.112745	0	0.76993	0.126749
6	169667887	171053405	267	173	Parental lifespan	The number of morbidities	-0.199591	-0.67986	0.22979	0.0398365	0	0.4657	0.344473
7	15064	617319	111	90	Parental lifespan	The number of morbidities	-0.286635	-1	0.91012	0.0821595	0	1	0.600088
7	617320	1366972	200	133	Parental lifespan	The number of morbidities	-0.412673	-0.96707	0.01402	0.170299	0	0.93522	0.0649015
7	1366973	2473749	245	175	Parental lifespan	The number of morbidities	-0.571316	-1	-0.23674	0.326402	0.05605	1	0.00161949
7	2473750	3100211	198	145	Parental lifespan	The number of morbidities	-0.484128	-1	0.04973	0.23438	0	1	0.071171
7	3100212	4139431	227	162	Parental lifespan	The number of morbidities	-0.332476	-1	0.22926	0.11054	0	1	0.22957
7	4139432	4938442	253	189	Parental lifespan	The number of morbidities	-0.180502	-0.57228	0.17401	0.0325809	0	0.32798	0.306917
7	4938443	6020653	219	166	Parental lifespan	The number of morbidities	-0.275057	-0.67927	0.10068	0.0756564	0	0.46141	0.14281
7	6020654	6716905	135	95	Parental lifespan	The number of morbidities	NA	NA	NA	NA	NA	NA	NA
7	6716906	7167610	61	50	Parental lifespan	The number of morbidities	-1	-1	0.2443	1	0	1	0.0914127
7	7167611	7926500	187	146	Parental lifespan	The number of morbidities	-0.822566	-1	-0.40577	0.676615	0.16465	1	0.000572986
7	7926501	8718351	217	172	Parental lifespan	The number of morbidities	-0.574984	-1	-0.06657	0.330607	0.00809	1	0.029979
7	8718352	9225106	153	127	Parental lifespan	The number of morbidities	-0.615454	-1	0.17212	0.378784	0	1	0.117798
7	9225107	9900801	115	89	Parental lifespan	The number of morbidities	NA	NA	NA	NA	NA	NA	NA
7	9900802	10481677	97	80	Parental lifespan	The number of morbidities	-0.181648	-1	1	0.0329961	0	1	0.761384
7	10481678	11232447	97	77	Parental lifespan	The number of morbidities	NA	NA	NA	NA	NA	NA	NA
7	11232448	11855413	159	124	Parental lifespan	The number of morbidities	-0.648028	-1	-0.02906	0.419941	0.00811	1	0.0430472
7	12694916	13213541	104	82	Parental lifespan	The number of morbidities	NA	NA	NA	NA	NA	NA	NA
7	13676748	15013694	312	233	Parental lifespan	The number of morbidities	-0.490673	-1	-0.06456	0.24076	0.00666	1	0.0237087
7	15013695	15877564	178	133	Parental lifespan	The number of morbidities	-0.0530612	-0.9105	0.71942	0.00281549	0	1	0.863523
7	15877565	16739013	149	116	Parental lifespan	The number of morbidities	-1	-1	-0.24078	1	0.06394	1	0.00627087
7	16739014	17596578	198	161	Parental lifespan	The number of morbidities	-0.286789	-0.69809	0.09098	0.0822481	0	0.48732	0.134261
7	17596579	19131026	280	214	Parental lifespan	The number of morbidities	-0.610242	-0.9107	-0.35415	0.372395	0.12542	0.82938	1.63657e-05
7	19131027	20122179	170	135	Parental lifespan	The number of morbidities	-0.11654	-0.57958	0.31434	0.0135815	0	0.34654	0.574959
7	20122180	21390644	274	207	Parental lifespan	The number of morbidities	-0.501965	-1	-0.08606	0.251969	0.00935	1	0.0211686
7	21390645	22165060	232	171	Parental lifespan	The number of morbidities	-0.156675	-1	0.76516	0.024547	0	1	0.675022
7	22165061	23106680	175	127	Parental lifespan	The number of morbidities	-1	-1	-0.64775	1	0.41958	1	1.46134e-06
7	23106681	24151099	143	103	Parental lifespan	The number of morbidities	-0.0846943	-1	1	0.00717312	0	1	0.838329
7	24151100	24894119	123	96	Parental lifespan	The number of morbidities	NA	NA	NA	NA	NA	NA	NA
7	24894120	25671575	185	147	Parental lifespan	The number of morbidities	-0.116044	-0.77792	0.46456	0.0134662	0	0.66773	0.655977
7	25671576	27351286	277	199	Parental lifespan	The number of morbidities	-0.5823	-0.98445	-0.25416	0.339073	0.0646	0.96915	0.00100512
7	27351287	28890886	335	231	Parental lifespan	The number of morbidities	-0.331885	-0.61866	-0.06614	0.110147	0.00496	0.38275	0.016752
7	28890887	30175113	283	210	Parental lifespan	The number of morbidities	-0.455955	-1	-0.06946	0.207895	0.00622	1	0.0238205
7	30175114	31730554	332	233	Parental lifespan	The number of morbidities	-0.383532	-0.83952	-0.01499	0.147097	0.00229	0.7048	0.0454176
7	31730555	32460228	246	132	Parental lifespan	The number of morbidities	-0.199913	-1	0.45412	0.039965	0	1	0.482515
7	32460229	33159277	101	63	Parental lifespan	The number of morbidities	-0.731011	-1	0.30021	0.534377	0	1	0.161272
7	33159278	34114532	172	132	Parental lifespan	The number of morbidities	NA	NA	NA	NA	NA	NA	NA
7	34114533	35354135	192	133	Parental lifespan	The number of morbidities	-0.411717	-1	0.42339	0.169511	0	1	0.289063
7	35354136	36507690	214	160	Parental lifespan	The number of morbidities	-0.235137	-0.60774	0.10812	0.0552895	0	0.36934	0.168142
7	36507691	37981936	323	235	Parental lifespan	The number of morbidities	-0.0802876	-0.45063	0.29	0.0064461	0	0.20961	0.652012
7	37981937	38966483	201	147	Parental lifespan	The number of morbidities	0.0746373	-0.52258	0.6882	0.00557072	0	0.54731	0.775337
7	40261241	41415925	192	145	Parental lifespan	The number of morbidities	-0.273023	-0.8589	0.2053	0.0745413	0	0.74052	0.252958
7	41415926	42494806	234	178	Parental lifespan	The number of morbidities	NA	NA	NA	NA	NA	NA	NA
7	42494807	43448815	175	137	Parental lifespan	The number of morbidities	NA	NA	NA	NA	NA	NA	NA
7	43448816	44989571	210	145	Parental lifespan	The number of morbidities	-0.999864	-1	-0.46955	0.999727	0.22048	1	0.000810787
7	44989572	46247335	222	159	Parental lifespan	The number of morbidities	-0.571174	-1	-0.0827	0.32624	0.00988	1	0.0289535
7	46247336	47253454	190	149	Parental lifespan	The number of morbidities	-1	-1	0.39145	1	0	1	0.130453
7	47253455	48363585	258	182	Parental lifespan	The number of morbidities	-0.0232962	-0.54718	0.49546	0.000542714	0	0.3973	0.919745
7	48363586	48984625	89	66	Parental lifespan	The number of morbidities	NA	NA	NA	NA	NA	NA	NA
7	48984626	49632426	121	93	Parental lifespan	The number of morbidities	-1	-1	0.40118	1	0	1	0.107874
7	49632427	50894508	219	159	Parental lifespan	The number of morbidities	-0.152248	-0.61917	0.28363	0.0231794	0	0.38357	0.466472
7	50894509	51951647	181	146	Parental lifespan	The number of morbidities	-0.308087	-1	0.24897	0.0949175	0	1	0.253983
7	51951648	52635123	93	71	Parental lifespan	The number of morbidities	-0.671504	-1	0.02647	0.450918	0	1	0.0611048
7	52635124	53176523	111	85	Parental lifespan	The number of morbidities	-0.318685	-1	0.98435	0.10156	0	1	0.532466
7	53176524	54086987	102	80	Parental lifespan	The number of morbidities	0.679474	-0.68636	1	0.461684	0	1	0.24824
7	55161395	56303513	166	125	Parental lifespan	The number of morbidities	-0.40985	-1	0.2388	0.167977	0	1	0.191235
7	65294278	66453993	107	46	Parental lifespan	The number of morbidities	NA	NA	NA	NA	NA	NA	NA
7	67474723	68569224	236	173	Parental lifespan	The number of morbidities	-0.384516	-0.80421	-0.03821	0.147852	0.00302	0.64675	0.0367299
7	68569225	70144614	201	143	Parental lifespan	The number of morbidities	-0.995917	-1	-0.46204	0.991851	0.21348	1	0.000725408
7	70144615	71215741	218	164	Parental lifespan	The number of morbidities	-0.48965	-1	-0.01584	0.239757	0.0037	1	0.0427675
7	71215742	73128830	216	144	Parental lifespan	The number of morbidities	-0.507915	-1	-0.01189	0.257978	0.00422	1	0.0473495
7	73128831	75243899	191	142	Parental lifespan	The number of morbidities	-0.57683	-0.97913	-0.24284	0.332733	0.05897	0.95869	0.00137981
7	75243900	76451928	157	109	Parental lifespan	The number of morbidities	NA	NA	NA	NA	NA	NA	NA
7	76451929	77663964	147	106	Parental lifespan	The number of morbidities	-1	-1	-0.48826	1	0.23839	1	0.000199936
7	77663965	78685009	229	177	Parental lifespan	The number of morbidities	-0.369517	-0.90187	0.04162	0.136543	0	0.81337	0.0809557
7	78685010	80055721	196	142	Parental lifespan	The number of morbidities	-0.136078	-0.66446	0.34823	0.0185172	0	0.45034	0.542811
7	80055722	81533566	278	213	Parental lifespan	The number of morbidities	-0.656672	-1	-0.30439	0.431218	0.09265	1	0.000585559
7	81533567	82759283	202	153	Parental lifespan	The number of morbidities	-0.640006	-1	-0.07349	0.409608	0.01037	1	0.0294722
7	82759284	83953009	201	143	Parental lifespan	The number of morbidities	0.0051608	-1	1	2.66338e-05	0	1	0.990514
7	86446539	87836641	172	123	Parental lifespan	The number of morbidities	-0.40791	-1	0.20721	0.16639	0	1	0.181176
7	87836642	89330087	200	150	Parental lifespan	The number of morbidities	-0.395286	-0.92473	0.04155	0.156251	0	0.85513	0.0723106
7	89330088	90660831	179	115	Parental lifespan	The number of morbidities	NA	NA	NA	NA	NA	NA	NA
7	90660832	92530165	219	160	Parental lifespan	The number of morbidities	-0.0595569	-1	1	0.00354703	0	1	0.910028
7	92530166	93691725	213	159	Parental lifespan	The number of morbidities	-0.499366	-0.96992	-0.11995	0.249366	0.01482	0.94074	0.0124776
7	95174848	96564981	192	144	Parental lifespan	The number of morbidities	-0.0549329	-0.73177	0.61115	0.00301762	0	0.69338	0.8454
7	96564982	97420207	147	118	Parental lifespan	The number of morbidities	-0.566703	-1	-0.0393	0.321153	0.0073	1	0.0358292
7	97420208	98173564	116	87	Parental lifespan	The number of morbidities	-0.975599	-1	0.09469	0.951793	0	1	0.0788974
7	98173565	99465540	182	126	Parental lifespan	The number of morbidities	-1	-1	-0.31008	1	0.09779	1	0.003995
7	99465541	100849307	209	120	Parental lifespan	The number of morbidities	-0.249653	-1	0.38015	0.0623265	0	1	0.396388
7	100849308	101950748	212	154	Parental lifespan	The number of morbidities	-0.149479	-0.63424	0.30448	0.0223441	0	0.40401	0.493377
7	101950749	103191322	104	71	Parental lifespan	The number of morbidities	0.215952	-0.54886	1	0.0466354	0	1	0.515498
7	103191323	104109231	160	124	Parental lifespan	The number of morbidities	0.304542	-0.21016	0.93203	0.0927458	0	0.87042	0.219983
7	104109232	105312563	172	134	Parental lifespan	The number of morbidities	-0.832915	-1	-0.09876	0.693748	0.0202	1	0.0358097
7	105312564	106399739	273	206	Parental lifespan	The number of morbidities	-0.432074	-0.91223	-0.03021	0.186688	0.00335	0.83216	0.0330882
7	106399740	107658603	226	169	Parental lifespan	The number of morbidities	-0.527021	-0.91278	-0.19917	0.277751	0.03968	0.83317	0.00227063
7	107658604	109095558	210	156	Parental lifespan	The number of morbidities	-0.621651	-1	-0.25732	0.386449	0.06622	1	0.00200148
7	109095559	110479479	209	157	Parental lifespan	The number of morbidities	-1	-1	-0.20033	1	0.04243	1	0.0043141
7	110479480	111795299	206	153	Parental lifespan	The number of morbidities	-0.464055	-1	0.06394	0.215347	0	1	0.0852842
7	111795300	113339386	193	145	Parental lifespan	The number of morbidities	-0.516894	-0.8908	-0.18376	0.26718	0.03377	0.79352	0.00330139
7	113339387	115321301	213	158	Parental lifespan	The number of morbidities	-1	-1	-0.38457	1	0.14789	1	0.000284804
7	115321302	116835336	223	168	Parental lifespan	The number of morbidities	-0.282827	-1	0.27823	0.0799911	0	1	0.292202
7	116835337	118342090	174	127	Parental lifespan	The number of morbidities	-1	-1	-0.37486	1	0.14284	1	0.00188856
7	118342091	119568236	89	67	Parental lifespan	The number of morbidities	NA	NA	NA	NA	NA	NA	NA
7	119568237	121042050	170	128	Parental lifespan	The number of morbidities	-0.904103	-1	-0.30577	0.817402	0.09412	1	0.00552852
7	121042051	121946052	152	113	Parental lifespan	The number of morbidities	NA	NA	NA	NA	NA	NA	NA
7	121946053	123859746	272	180	Parental lifespan	The number of morbidities	-0.313203	-0.75378	0.07718	0.0980964	0	0.56819	0.106977
7	123859747	125389586	199	142	Parental lifespan	The number of morbidities	-0.394837	-1	0.08319	0.155896	0	1	0.108601
7	125389587	126640872	152	110	Parental lifespan	The number of morbidities	-0.243264	-1	0.73448	0.0591776	0	1	0.577772
7	126640873	127903738	160	117	Parental lifespan	The number of morbidities	-0.758057	-1	0.12769	0.57465	0	1	0.0922046
7	127903739	128779173	172	118	Parental lifespan	The number of morbidities	NA	NA	NA	NA	NA	NA	NA
7	128779174	130418704	252	178	Parental lifespan	The number of morbidities	-0.355529	-0.75913	-0.01159	0.126401	0.00177	0.57629	0.0461885
7	130418705	131856481	368	262	Parental lifespan	The number of morbidities	-0.481521	-0.77328	-0.22016	0.231862	0.04847	0.59795	0.000491312
7	131856482	133807216	280	197	Parental lifespan	The number of morbidities	-0.430491	-0.93157	-0.04875	0.185323	0.00481	0.86783	0.0344358
7	133807217	134943221	168	122	Parental lifespan	The number of morbidities	-0.0405426	-1	1	0.0016437	0	1	0.959695
7	134943222	136113467	223	170	Parental lifespan	The number of morbidities	-0.494597	-1	0.22039	0.244626	0	1	0.16193
7	136113468	137657459	254	187	Parental lifespan	The number of morbidities	-0.751831	-1	-0.36414	0.56525	0.1326	1	0.000463828
7	137657460	138755107	275	200	Parental lifespan	The number of morbidities	-0.427396	-1	0.13061	0.182667	0	1	0.127927
7	138755108	140217630	287	210	Parental lifespan	The number of morbidities	-0.45833	-0.74699	-0.19234	0.210066	0.037	0.55799	0.00115567
7	140217631	142098979	329	214	Parental lifespan	The number of morbidities	-0.50417	-0.88529	-0.17847	0.254187	0.03187	0.78374	0.00301962
7	142098980	144324464	311	205	Parental lifespan	The number of morbidities	-0.650134	-1	-0.1921	0.422674	0.03738	1	0.00712227
7	144324465	145415775	176	131	Parental lifespan	The number of morbidities	0.0889756	-0.68936	0.98272	0.00791666	0	1	0.776757
7	145415776	146574327	159	123	Parental lifespan	The number of morbidities	-0.939921	-1	-0.0253	0.883451	0.01245	1	0.0504684
7	146574328	147352171	144	108	Parental lifespan	The number of morbidities	0.633259	-0.61948	1	0.401017	0	1	0.281442
7	147352172	148622913	308	224	Parental lifespan	The number of morbidities	-0.419266	-0.98032	0.00648	0.175784	0	0.96103	0.0572932
7	148622914	149842999	253	176	Parental lifespan	The number of morbidities	-0.0844756	-0.73136	0.49557	0.00713612	0	0.63362	0.740888
7	149843000	150897818	230	156	Parental lifespan	The number of morbidities	-0.46915	-0.84226	-0.15023	0.220101	0.02265	0.7094	0.00529626
7	150897819	152253294	338	245	Parental lifespan	The number of morbidities	0.0723826	-0.29401	0.45021	0.00523924	0	0.2125	0.688423
7	152253295	153241228	290	213	Parental lifespan	The number of morbidities	-0.150756	-0.65339	0.30087	0.0227274	0	0.43107	0.492323
7	153241229	154407487	273	210	Parental lifespan	The number of morbidities	-0.427926	-0.70584	-0.16387	0.18312	0.02686	0.4982	0.00212508
7	154407488	155280610	322	237	Parental lifespan	The number of morbidities	-0.0204968	-0.27877	0.2403	0.000420117	0	0.0898	0.873844
7	155280611	156344386	365	262	Parental lifespan	The number of morbidities	0.168419	-0.15754	0.5331	0.0283649	0	0.2843	0.302948
7	156344387	157199331	172	126	Parental lifespan	The number of morbidities	-0.594925	-1	-0.03683	0.353935	0.00655	1	0.0406507
7	157199332	158031247	259	191	Parental lifespan	The number of morbidities	0.0146697	-0.40628	0.42016	0.000215201	0	0.23243	0.940964
7	158031248	159128566	237	158	Parental lifespan	The number of morbidities	-0.614991	-1	0.03829	0.378214	0	1	0.0724874
8	11740	660414	148	106	Parental lifespan	The number of morbidities	-0.209567	-0.90918	0.37857	0.0439185	0	0.85559	0.439431
8	660415	1161824	129	98	Parental lifespan	The number of morbidities	-1	-1	-0.35855	1	0.1288	1	0.00559971
8	1161825	1628039	173	132	Parental lifespan	The number of morbidities	0.384038	-0.43044	1	0.147485	0	1	0.295517
8	1628040	2070902	223	175	Parental lifespan	The number of morbidities	-0.00318556	-0.31961	0.31851	1.01478e-05	0	0.13616	0.983622
8	2070903	2396122	80	63	Parental lifespan	The number of morbidities	NA	NA	NA	NA	NA	NA	NA
8	2396123	2970491	192	149	Parental lifespan	The number of morbidities	-0.471202	-1	0.25763	0.222031	0	1	0.196793
8	2970492	3386667	163	127	Parental lifespan	The number of morbidities	-0.537292	-1	0.06644	0.288683	0	1	0.0747429
8	3386668	3787248	185	148	Parental lifespan	The number of morbidities	-0.518287	-1	0.26951	0.268621	0	1	0.194104
8	3787249	4273083	248	185	Parental lifespan	The number of morbidities	-0.76842	-1	-0.29711	0.590469	0.08828	1	0.00307025
8	4273084	4893120	236	184	Parental lifespan	The number of morbidities	-0.498694	-0.90891	-0.1683	0.248696	0.02832	0.82611	0.00535653
8	4893121	5566269	202	158	Parental lifespan	The number of morbidities	0.28644	-0.77186	1	0.0820479	0	1	0.496295
8	5566270	6019163	114	95	Parental lifespan	The number of morbidities	-0.778363	-1	0.46752	0.60585	0	1	0.186142
8	6019164	6663427	277	206	Parental lifespan	The number of morbidities	-0.0688072	-0.45391	0.29831	0.00473443	0	0.21399	0.702187
8	6663428	8064600	124	104	Parental lifespan	The number of morbidities	-0.928943	-1	-0.08401	0.862936	0.01628	1	0.039155
8	8064601	8589770	109	86	Parental lifespan	The number of morbidities	0.103537	-0.6491	0.97287	0.01072	0	1	0.74139
8	8589771	9167795	178	140	Parental lifespan	The number of morbidities	-0.466287	-1	0.00783	0.217424	0	1	0.0576033
8	9167796	9835863	114	84	Parental lifespan	The number of morbidities	-0.184695	-1	1	0.0341123	0	1	0.741639
8	9835864	10478851	167	128	Parental lifespan	The number of morbidities	-0.672342	-1	0.10782	0.452044	0	1	0.0902776
8	10478852	11466761	244	183	Parental lifespan	The number of morbidities	-0.853085	-1	-0.42668	0.727754	0.18205	1	0.000337892
8	11466762	12296849	127	93	Parental lifespan	The number of morbidities	-0.189979	-1	1	0.036092	0	1	0.714501
8	12296850	12947935	119	91	Parental lifespan	The number of morbidities	-1	-1	0.09499	1	0	1	0.0415489
8	12947936	13395051	108	83	Parental lifespan	The number of morbidities	NA	NA	NA	NA	NA	NA	NA
8	13395052	13948095	155	117	Parental lifespan	The number of morbidities	-0.596884	-1	-0.01665	0.35627	0.00629	1	0.0485387
8	14389306	14872767	98	76	Parental lifespan	The number of morbidities	0.119277	-1	1	0.014227	0	1	0.790939
8	14872768	15359692	105	85	Parental lifespan	The number of morbidities	-0.530578	-1	1	0.281513	0	1	0.411781
8	15359693	15999328	140	110	Parental lifespan	The number of morbidities	-0.282454	-0.93862	0.2495	0.0797804	0	0.89067	0.276445
8	15999329	16988030	231	172	Parental lifespan	The number of morbidities	-0.610267	-1	-0.17307	0.372426	0.03101	1	0.00992327
8	16988031	17492672	166	132	Parental lifespan	The number of morbidities	-0.209314	-1	0.46478	0.0438123	0	1	0.494191
8	17947005	18668609	181	140	Parental lifespan	The number of morbidities	-0.0905502	-1	1	0.00819934	0	1	0.832421
8	18668610	19488888	221	172	Parental lifespan	The number of morbidities	-0.47499	-1	-0.02545	0.225615	0.0038	1	0.0377712
8	19488889	20135628	166	122	Parental lifespan	The number of morbidities	-0.740933	-1	-0.35084	0.548982	0.12309	1	0.000894879
8	20135629	20812107	148	115	Parental lifespan	The number of morbidities	-0.334683	-1	0.72342	0.112013	0	1	0.450809
8	20812108	21650453	244	189	Parental lifespan	The number of morbidities	-0.521167	-1	0.03241	0.271615	0	1	0.0679595
8	21650454	22895018	290	212	Parental lifespan	The number of morbidities	-0.608155	-0.93958	-0.33338	0.369852	0.11114	0.88281	6.52949e-05
8	22895019	23788494	237	168	Parental lifespan	The number of morbidities	NA	NA	NA	NA	NA	NA	NA
8	23788495	24863243	181	131	Parental lifespan	The number of morbidities	-0.594955	-1	-0.15002	0.353971	0.02468	1	0.0126864
8	24863244	25859277	198	150	Parental lifespan	The number of morbidities	-0.439405	-1	0.17736	0.193077	0	1	0.145315
8	25859278	26679135	181	137	Parental lifespan	The number of morbidities	-0.463657	-1	0.05753	0.214978	0	1	0.0848254
8	26679136	27406511	149	106	Parental lifespan	The number of morbidities	-0.338298	-1	0.18421	0.114446	0	1	0.190886
8	27406512	28344176	188	145	Parental lifespan	The number of morbidities	-0.846156	-1	0.25444	0.71598	0	1	0.173838
8	28344177	29744540	265	196	Parental lifespan	The number of morbidities	-0.107787	-0.48278	0.24815	0.0116181	0	0.23522	0.535447
8	29744541	31134786	217	152	Parental lifespan	The number of morbidities	-0.971282	-1	-0.53719	0.943388	0.28858	1	8.74607e-05
8	31134787	32454962	197	147	Parental lifespan	The number of morbidities	-0.664594	-1	0.07863	0.441685	0	1	0.0794068
8	32454963	33982537	180	129	Parental lifespan	The number of morbidities	NA	NA	NA	NA	NA	NA	NA
8	34792221	36641174	215	153	Parental lifespan	The number of morbidities	-0.526442	-1	0.07178	0.277142	0	1	0.0791056
8	36641175	38803980	372	260	Parental lifespan	The number of morbidities	-0.238287	-0.65053	0.12418	0.0567805	0	0.42319	0.19761
8	38803981	40179577	182	130	Parental lifespan	The number of morbidities	-0.248812	-1	0.40611	0.0619072	0	1	0.415085
8	40179578	40974254	152	116	Parental lifespan	The number of morbidities	-0.382078	-1	0.20594	0.145984	0	1	0.191092
8	40974255	41725002	175	133	Parental lifespan	The number of morbidities	-0.558428	-1	1	0.311841	0	1	0.781101
8	41725003	43825633	284	145	Parental lifespan	The number of morbidities	0.274854	-0.67	1	0.0755446	0	1	0.501084
8	49044814	50288660	134	103	Parental lifespan	The number of morbidities	-0.48209	-1	1	0.23241	0	1	0.566858
8	50288661	51461455	127	94	Parental lifespan	The number of morbidities	-0.957718	-1	1	0.917224	0	1	0.287752
8	51461456	52326236	106	77	Parental lifespan	The number of morbidities	-0.358763	-1	0.32317	0.128711	0	1	0.26313
8	52326237	53108910	131	90	Parental lifespan	The number of morbidities	-0.441009	-1	0.80951	0.194489	0	1	0.40449
8	53108911	54119373	182	119	Parental lifespan	The number of morbidities	-0.307119	-1	0.28001	0.0943223	0	1	0.275833
8	54119374	55275354	150	116	Parental lifespan	The number of morbidities	-0.290373	-1	1	0.0843164	0	1	0.785965
8	55275355	56346878	170	126	Parental lifespan	The number of morbidities	-0.590186	-1	0.6924	0.34832	0	1	0.312833
8	56346879	57436722	158	114	Parental lifespan	The number of morbidities	NA	NA	NA	NA	NA	NA	NA
8	57436723	58675117	214	155	Parental lifespan	The number of morbidities	-0.321992	-0.85652	0.10383	0.103679	0	0.73363	0.14934
8	58675118	59555977	158	121	Parental lifespan	The number of morbidities	-0.252033	-1	0.62945	0.0635205	0	1	0.498925
8	59555978	60476248	141	117	Parental lifespan	The number of morbidities	0.128197	-0.44178	0.75713	0.0164345	0	0.61694	0.620046
8	60476249	61324889	101	78	Parental lifespan	The number of morbidities	NA	NA	NA	NA	NA	NA	NA
8	61324890	62330900	176	140	Parental lifespan	The number of morbidities	-0.343016	-1	0.28653	0.11766	0	1	0.264851
8	62330901	63253462	124	96	Parental lifespan	The number of morbidities	-1	-1	0.19992	1	0	1	0.06911
8	63253463	64215358	115	87	Parental lifespan	The number of morbidities	NA	NA	NA	NA	NA	NA	NA
8	64215359	66018204	205	147	Parental lifespan	The number of morbidities	-0.172006	-0.57852	0.1935	0.0295859	0	0.33475	0.35111
8	66018205	66960438	140	104	Parental lifespan	The number of morbidities	-0.590482	-1	1	0.348669	0	1	0.692466
8	66960439	68683823	213	148	Parental lifespan	The number of morbidities	-0.0645861	-0.48988	0.34409	0.00417136	0	0.25921	0.74512
8	68683824	70004665	251	190	Parental lifespan	The number of morbidities	-0.458469	-1	-0.06227	0.210194	0.00607	1	0.0245893
8	70004666	70872088	185	147	Parental lifespan	The number of morbidities	-1	-1	-0.28025	1	0.08108	1	0.00341678
8	70872089	72013184	124	86	Parental lifespan	The number of morbidities	-0.555204	-1	0.47239	0.308251	0	1	0.262399
8	72013185	72917489	193	155	Parental lifespan	The number of morbidities	-0.473315	-1	0.10449	0.224027	0	1	0.1058
8	72917490	73838027	170	134	Parental lifespan	The number of morbidities	NA	NA	NA	NA	NA	NA	NA
8	73838028	75011699	195	149	Parental lifespan	The number of morbidities	-0.681504	-1	-0.1853	0.464447	0.03565	1	0.0119494
8	75011700	76295483	176	134	Parental lifespan	The number of morbidities	-0.111408	-0.99305	0.67281	0.0124116	0	1	0.726041
8	76295484	77377989	123	88	Parental lifespan	The number of morbidities	-0.631258	-1	0.14334	0.398487	0	1	0.0944025
8	77377990	78633659	173	123	Parental lifespan	The number of morbidities	-0.154287	-1	0.76093	0.0238046	0	1	0.680424
8	79756170	81340231	245	185	Parental lifespan	The number of morbidities	-0.571076	-1	-0.1627	0.326128	0.02724	1	0.00936178
8	81340232	82878769	232	171	Parental lifespan	The number of morbidities	-0.757508	-1	-0.34621	0.573819	0.11986	1	0.000786015
8	82878770	83730337	103	79	Parental lifespan	The number of morbidities	NA	NA	NA	NA	NA	NA	NA
8	83730338	85116734	169	123	Parental lifespan	The number of morbidities	-0.648513	-1	0.08171	0.420569	0	1	0.0902097
8	87563146	89081177	168	125	Parental lifespan	The number of morbidities	NA	NA	NA	NA	NA	NA	NA
8	90364150	91457962	140	103	Parental lifespan	The number of morbidities	-0.396189	-1	0.84246	0.156966	0	1	0.432213
8	91457963	92876620	130	96	Parental lifespan	The number of morbidities	-0.663642	-1	0.44316	0.44042	0	1	0.251564
8	92876621	94999066	284	201	Parental lifespan	The number of morbidities	-0.343362	-0.6614	-0.04148	0.117897	0.00305	0.43745	0.0233886
8	94999067	96175630	182	132	Parental lifespan	The number of morbidities	-0.812234	-1	-0.25118	0.659724	0.06378	1	0.00669859
8	96175631	96900513	181	145	Parental lifespan	The number of morbidities	-0.0560978	-0.85875	0.66966	0.00314696	0	0.95541	0.855159
8	96900514	98132519	185	144	Parental lifespan	The number of morbidities	0.281177	-0.50391	1	0.0790604	0	1	0.419247
8	98132520	99388944	227	175	Parental lifespan	The number of morbidities	-0.52155	-1	-0.01209	0.272015	0.00521	1	0.0482867
8	99388945	101448439	197	126	Parental lifespan	The number of morbidities	NA	NA	NA	NA	NA	NA	NA
8	101448440	102548680	271	206	Parental lifespan	The number of morbidities	-0.315731	-0.78372	0.08302	0.0996859	0	0.61422	0.116276
8	102548681	103716053	211	162	Parental lifespan	The number of morbidities	-0.183322	-0.66321	0.25601	0.033607	0	0.44079	0.389133
8	103716054	104467845	143	110	Parental lifespan	The number of morbidities	NA	NA	NA	NA	NA	NA	NA
8	104467846	105370130	77	54	Parental lifespan	The number of morbidities	-1	-1	0.27885	1	0	1	0.0981537
8	105370131	106500950	158	123	Parental lifespan	The number of morbidities	-0.896676	-1	-0.27408	0.804027	0.07814	1	0.0073532
8	106500951	107787163	176	133	Parental lifespan	The number of morbidities	-0.29499	-1	0.42931	0.0870193	0	1	0.373567
8	107787164	108647463	116	91	Parental lifespan	The number of morbidities	-0.266249	-1	0.35634	0.0708887	0	1	0.360111
8	108647464	109920827	188	138	Parental lifespan	The number of morbidities	-0.280922	-1	0.39421	0.0789174	0	1	0.364554
8	109920828	111207349	178	124	Parental lifespan	The number of morbidities	-0.527319	-1	0.23891	0.278065	0	1	0.150703
8	113650854	114781574	98	67	Parental lifespan	The number of morbidities	NA	NA	NA	NA	NA	NA	NA
8	114781575	115334858	74	57	Parental lifespan	The number of morbidities	NA	NA	NA	NA	NA	NA	NA
8	115334859	116094203	75	60	Parental lifespan	The number of morbidities	-1	-1	0.31335	1	0	1	0.129259
8	116094204	118300068	321	226	Parental lifespan	The number of morbidities	0.398052	-0.02776	1	0.158445	0	1	0.074561
8	118300069	119423298	187	149	Parental lifespan	The number of morbidities	-0.94434	-1	-0.1717	0.891777	0.0362	1	0.0223281
8	119423299	120216587	135	106	Parental lifespan	The number of morbidities	-0.817128	-1	-0.02654	0.667698	0.01221	1	0.0513019
8	120216588	121554390	188	129	Parental lifespan	The number of morbidities	NA	NA	NA	NA	NA	NA	NA
8	121554391	122622804	193	152	Parental lifespan	The number of morbidities	-1	-1	-0.41922	1	0.17575	1	0.000236211
8	122622805	124001019	240	187	Parental lifespan	The number of morbidities	-0.069106	-0.96252	0.72362	0.00477564	0	1	0.830806
8	124001020	125453322	274	200	Parental lifespan	The number of morbidities	-0.556404	-0.95948	-0.22312	0.309586	0.04994	0.9206	0.00158463
8	125453323	126766827	301	221	Parental lifespan	The number of morbidities	-0.372783	-0.79294	-0.01396	0.138967	0.00204	0.62876	0.04371
8	126766828	128073654	284	210	Parental lifespan	The number of morbidities	0.0410281	-0.42011	0.52725	0.00168331	0	0.32301	0.849687
8	128073655	129291118	354	250	Parental lifespan	The number of morbidities	-0.815648	-1	-0.45784	0.665281	0.20962	1	3.92102e-05
8	129291119	130383563	166	124	Parental lifespan	The number of morbidities	-1	-1	-0.46071	1	0.21272	1	0.000305256
8	130383564	131545725	194	138	Parental lifespan	The number of morbidities	0.176299	-0.677	1	0.0310812	0	1	0.621007
8	131545726	132534636	209	162	Parental lifespan	The number of morbidities	-0.492631	-1	0.17733	0.242685	0	1	0.144586
8	132534637	133461551	201	151	Parental lifespan	The number of morbidities	-1	-1	-0.37655	1	0.14412	1	0.000557082
8	133461552	134509448	271	202	Parental lifespan	The number of morbidities	-0.263927	-0.90786	0.23413	0.0696577	0	0.82928	0.280468
8	134509449	135313673	239	184	Parental lifespan	The number of morbidities	-0.435363	-1	0.0063	0.189541	0	1	0.0617506
8	135313674	136220342	204	153	Parental lifespan	The number of morbidities	0.0285342	-0.54533	0.63686	0.000814203	0	0.50875	0.912331
8	136220343	137527617	210	152	Parental lifespan	The number of morbidities	-0.469932	-0.96909	-0.06478	0.220836	0.00655	0.93913	0.0245934
8	138564844	139404631	218	162	Parental lifespan	The number of morbidities	-0.390798	-1	0.21633	0.152723	0	1	0.192471
8	139404632	140355988	235	184	Parental lifespan	The number of morbidities	-0.518053	-1	0.07525	0.268379	0	1	0.0859197
8	140355989	141527881	284	204	Parental lifespan	The number of morbidities	0.0693017	-0.26891	0.40499	0.00480272	0	0.17553	0.677675
8	141527882	142611889	258	180	Parental lifespan	The number of morbidities	-0.181285	-0.55807	0.16699	0.0328643	0	0.31144	0.299496
8	142611890	143611461	245	183	Parental lifespan	The number of morbidities	-0.225408	-0.65464	0.15641	0.0508086	0	0.42856	0.239583
8	143611462	144934288	278	174	Parental lifespan	The number of morbidities	-0.679844	-1	-0.13757	0.462188	0.02195	1	0.0161016
8	144934289	146303787	176	124	Parental lifespan	The number of morbidities	-0.650647	-1	0.01135	0.423342	0	1	0.0607774
9	10469	653661	125	97	Parental lifespan	The number of morbidities	-1	-1	0.12182	1	0	1	0.0776383
9	653662	1103598	157	127	Parental lifespan	The number of morbidities	-0.945897	-1	-0.43636	0.89472	0.19041	1	0.00121295
9	1103599	1874961	202	154	Parental lifespan	The number of morbidities	-0.492367	-1	0.39865	0.242426	0	1	0.241869
9	1874962	2441120	216	168	Parental lifespan	The number of morbidities	-0.263487	-1	0.38249	0.0694257	0	1	0.374661
9	2441121	3079045	174	139	Parental lifespan	The number of morbidities	-0.222067	-0.91016	0.34552	0.0493138	0	0.83905	0.398521
9	3079046	4025355	224	180	Parental lifespan	The number of morbidities	-0.887036	-1	-0.35038	0.786833	0.12277	1	0.00296251
9	4025356	4596614	207	161	Parental lifespan	The number of morbidities	-0.351891	-1	0.25587	0.123827	0	1	0.233306
9	4596615	5437591	165	126	Parental lifespan	The number of morbidities	-0.11977	-1	1	0.0143449	0	1	0.784037
9	5437592	6859791	277	196	Parental lifespan	The number of morbidities	-0.42992	-1	0.19926	0.184831	0	1	0.16074
9	6859792	7388202	155	120	Parental lifespan	The number of morbidities	-0.38954	-1	0.35197	0.151741	0	1	0.268821
9	7388203	8262303	231	181	Parental lifespan	The number of morbidities	-0.316661	-0.85524	0.12217	0.100274	0	0.73144	0.158093
9	8262304	9170120	262	197	Parental lifespan	The number of morbidities	-0.0331448	-0.43085	0.3539	0.00109858	0	0.21688	0.8595
9	9170121	9920258	172	133	Parental lifespan	The number of morbidities	-0.475925	-1	-0.00673	0.226505	0.00358	1	0.0508942
9	9920259	10675474	157	128	Parental lifespan	The number of morbidities	-1	-1	-0.25128	1	0.06638	1	0.00993206
9	10675475	11270764	99	77	Parental lifespan	The number of morbidities	-0.6996	-1	-0.01675	0.489441	0.00785	1	0.0528841
9	11270765	12044915	86	63	Parental lifespan	The number of morbidities	NA	NA	NA	NA	NA	NA	NA
9	12044916	12664858	119	96	Parental lifespan	The number of morbidities	NA	NA	NA	NA	NA	NA	NA
9	12664859	13512852	191	149	Parental lifespan	The number of morbidities	-0.303025	-0.94518	0.19566	0.0918243	0	0.89865	0.219634
9	13512853	14244747	174	143	Parental lifespan	The number of morbidities	-0.33469	-0.80069	0.07093	0.112017	0	0.6411	0.0999885
9	14244748	14902924	227	183	Parental lifespan	The number of morbidities	-0.686406	-1	-0.37458	0.471154	0.14031	1	6.70351e-05
9	14902925	15839403	154	116	Parental lifespan	The number of morbidities	-0.0683045	-1	0.78501	0.00466551	0	1	0.842025
9	15839404	16658377	207	164	Parental lifespan	The number of morbidities	-0.397108	-0.74103	-0.08673	0.157695	0.00821	0.54912	0.0136673
9	16658378	17392382	144	107	Parental lifespan	The number of morbidities	-0.998913	-1	-0.44477	0.997828	0.19864	1	0.00154042
9	17392383	17990565	121	99	Parental lifespan	The number of morbidities	0.429658	-0.4306	1	0.184606	0	1	0.299564
9	17990566	18754196	144	117	Parental lifespan	The number of morbidities	-0.0521056	-1	1	0.00271499	0	1	0.904121
9	18754197	19463292	159	122	Parental lifespan	The number of morbidities	-0.108447	-1	1	0.0117608	0	1	0.800933
9	19463293	20483880	244	186	Parental lifespan	The number of morbidities	-0.818672	-1	-0.52252	0.670224	0.27302	1	2.09738e-06
9	20483881	21674032	188	134	Parental lifespan	The number of morbidities	-0.0761677	-0.75074	0.52735	0.00580152	0	0.65474	0.77662
9	21674033	23091193	236	170	Parental lifespan	The number of morbidities	-0.895953	-1	-0.62542	0.802732	0.39115	1	4.1234e-08
9	23091194	23859374	172	139	Parental lifespan	The number of morbidities	-0.368451	-0.92388	0.04301	0.135756	0	0.85356	0.0867923
9	24757730	25957606	236	181	Parental lifespan	The number of morbidities	-0.591303	-1	-0.12248	0.349639	0.01749	1	0.0190626
9	25957607	26747214	129	101	Parental lifespan	The number of morbidities	-0.337959	-1	0.88674	0.114216	0	1	0.49785
9	26747215	27366479	142	102	Parental lifespan	The number of morbidities	-0.552565	-1	0.18333	0.305328	0	1	0.123579
9	27366480	28067454	169	132	Parental lifespan	The number of morbidities	-0.35212	-1	0.33255	0.123988	0	1	0.276568
9	28067455	28766060	150	121	Parental lifespan	The number of morbidities	NA	NA	NA	NA	NA	NA	NA
9	28766061	29596501	117	88	Parental lifespan	The number of morbidities	-0.382745	-1	0.59249	0.146494	0	1	0.38301
9	29596502	30410078	89	72	Parental lifespan	The number of morbidities	0.837896	-1	1	0.702069	0	1	0.559732
9	30410079	31115153	84	61	Parental lifespan	The number of morbidities	-0.522523	-1	0.68275	0.273031	0	1	0.307533
9	31115154	32253283	143	103	Parental lifespan	The number of morbidities	-0.667885	-1	-0.01128	0.44607	0.00684	1	0.0478944
9	32253284	33194892	176	135	Parental lifespan	The number of morbidities	-0.166396	-1	0.54956	0.0276875	0	1	0.596457
9	33194893	34704544	210	131	Parental lifespan	The number of morbidities	-0.544359	-1	-0.07201	0.296327	0.00864	1	0.0296327
9	34704545	36749273	291	202	Parental lifespan	The number of morbidities	-0.189764	-0.60256	0.17337	0.0360103	0	0.36308	0.308932
9	36749274	37687112	174	133	Parental lifespan	The number of morbidities	-0.714645	-1	-0.09778	0.510717	0.01645	1	0.0276212
9	37687113	38822977	226	172	Parental lifespan	The number of morbidities	-0.657192	-1	-0.13835	0.431902	0.02055	1	0.018073
9	70939678	72288878	258	182	Parental lifespan	The number of morbidities	-0.55872	-1	-0.05229	0.312168	0.00683	1	0.0350661
9	72288879	73915494	241	167	Parental lifespan	The number of morbidities	-0.34754	-0.76739	0.01798	0.120784	0	0.58888	0.0656212
9	73915495	74950318	187	146	Parental lifespan	The number of morbidities	-0.0862758	-0.81898	0.58035	0.00744351	0	0.765	0.766185
9	76197745	77862308	251	180	Parental lifespan	The number of morbidities	-0.141956	-0.88171	0.4873	0.0201515	0	0.86005	0.61053
9	77862309	78630915	182	142	Parental lifespan	The number of morbidities	-0.282982	-1	0.54192	0.0800788	0	1	0.424782
9	78630916	79451035	275	195	Parental lifespan	The number of morbidities	-0.708257	-1	-0.11682	0.501628	0.01817	1	0.023801
9	79451036	80137024	148	115	Parental lifespan	The number of morbidities	-0.937376	-1	-0.24485	0.878674	0.06156	1	0.0130205
9	80137025	81161597	157	121	Parental lifespan	The number of morbidities	-0.304914	-1	0.58403	0.0929728	0	1	0.431022
9	81161598	82601465	305	224	Parental lifespan	The number of morbidities	-0.30323	-0.61788	-0.01811	0.0919484	0.00171	0.38177	0.04084
9	82601466	83455502	130	95	Parental lifespan	The number of morbidities	0.60221	-0.38656	1	0.362657	0	1	0.208372
9	83455503	85135751	275	206	Parental lifespan	The number of morbidities	0.260045	-0.12252	0.72007	0.0676236	0	0.5185	0.175071
9	85135752	86769886	288	205	Parental lifespan	The number of morbidities	-0.291757	-0.66402	0.03526	0.0851223	0	0.44093	0.0828425
9	86769887	87815449	216	160	Parental lifespan	The number of morbidities	-0.541339	-1	-0.11569	0.293048	0.01509	1	0.014289
9	87815450	89171796	199	152	Parental lifespan	The number of morbidities	0.284621	-0.80163	1	0.081009	0	1	0.524153
9	89171797	90135154	201	155	Parental lifespan	The number of morbidities	-0.654756	-1	-0.05791	0.428706	0.01043	1	0.0351212
9	90135155	90890979	184	136	Parental lifespan	The number of morbidities	-0.759759	-1	-0.06484	0.577233	0.01328	1	0.0405081
9	90890980	91643255	133	104	Parental lifespan	The number of morbidities	0.263256	-1	1	0.0693036	0	1	0.638338
9	91643256	92500277	167	130	Parental lifespan	The number of morbidities	0.221058	-0.7014	1	0.0488668	0	1	0.57462
9	92500278	93441050	147	115	Parental lifespan	The number of morbidities	0.295637	-0.49467	1	0.0874012	0	1	0.417196
9	93441051	94175374	147	115	Parental lifespan	The number of morbidities	-0.542202	-1	-0.08326	0.293983	0.00953	1	0.0266337
9	94175375	94924482	126	98	Parental lifespan	The number of morbidities	NA	NA	NA	NA	NA	NA	NA
9	94924483	95854925	101	70	Parental lifespan	The number of morbidities	-0.892792	-1	-0.27393	0.797078	0.07734	1	0.0107559
9	95854926	96670171	143	100	Parental lifespan	The number of morbidities	0.42249	-0.94449	1	0.178498	0	1	0.43227
9	96670172	97418633	104	79	Parental lifespan	The number of morbidities	NA	NA	NA	NA	NA	NA	NA
9	97418634	98885862	232	156	Parental lifespan	The number of morbidities	-0.121372	-1	0.67673	0.0147311	0	1	0.7117
9	98885863	100310517	155	114	Parental lifespan	The number of morbidities	-0.346893	-1	0.35095	0.120335	0	1	0.283535
9	100310518	101596750	242	180	Parental lifespan	The number of morbidities	-0.0553025	-0.50279	0.37981	0.00305836	0	0.28093	0.791752
9	101596751	103165725	230	165	Parental lifespan	The number of morbidities	-0.659011	-1	-0.09384	0.434296	0.01259	1	0.0306925
9	103165726	104222848	159	121	Parental lifespan	The number of morbidities	0.29365	-0.50382	1	0.0862303	0	1	0.405317
9	104222849	105043411	146	114	Parental lifespan	The number of morbidities	-0.831595	-1	0.20936	0.691551	0	1	0.117923
9	105846546	107061019	187	135	Parental lifespan	The number of morbidities	-0.632437	-1	0.00975	0.399977	0	1	0.0612586
9	107061020	108203095	258	180	Parental lifespan	The number of morbidities	-0.762511	-1	-0.25403	0.581424	0.06497	1	0.00493741
9	108203096	109150717	128	100	Parental lifespan	The number of morbidities	-0.553152	-1	0.22236	0.305977	0	1	0.141581
9	109150718	110630150	348	248	Parental lifespan	The number of morbidities	-0.488103	-0.98842	-0.10827	0.238245	0.01293	0.97698	0.0131116
9	110630151	111368107	139	113	Parental lifespan	The number of morbidities	-0.206939	-1	0.99386	0.0428235	0	1	0.65591
9	111368108	112076381	151	109	Parental lifespan	The number of morbidities	-0.18978	-1	0.52701	0.0360163	0	1	0.552814
9	112076382	112865520	168	130	Parental lifespan	The number of morbidities	-0.245541	-0.72615	0.18169	0.0602904	0	0.5275	0.246119
9	112865521	113646149	189	141	Parental lifespan	The number of morbidities	-0.181407	-0.66589	0.26435	0.0329085	0	0.44356	0.396225
9	113646150	114443475	129	100	Parental lifespan	The number of morbidities	NA	NA	NA	NA	NA	NA	NA
9	114443476	115390112	165	113	Parental lifespan	The number of morbidities	-0.373865	-1	0.27113	0.139775	0	1	0.232857
9	115390113	116159540	187	132	Parental lifespan	The number of morbidities	-1	-1	-0.54978	1	0.30226	1	0.000110931
9	116159541	117054909	250	181	Parental lifespan	The number of morbidities	-0.0793782	-0.44806	0.27905	0.00630089	0	0.21021	0.652507
9	117054910	117989017	200	142	Parental lifespan	The number of morbidities	0.24374	-0.21059	0.76387	0.0594093	0	0.58349	0.277488
9	117989018	119001227	148	115	Parental lifespan	The number of morbidities	0.00589383	-0.58195	0.58779	3.47373e-05	0	0.46802	0.981383
9	119001228	119890464	191	144	Parental lifespan	The number of morbidities	-0.640757	-1	-0.08592	0.41057	0.01263	1	0.0305003
9	119890465	121008529	197	147	Parental lifespan	The number of morbidities	-0.30436	-0.75795	0.09815	0.092635	0	0.57448	0.129613
9	121008530	122677719	345	239	Parental lifespan	The number of morbidities	-0.514802	-0.77904	-0.27389	0.265021	0.07501	0.6069	7.65772e-05
9	122677720	124119883	202	147	Parental lifespan	The number of morbidities	-0.532012	-1	0.66192	0.283037	0	1	0.352953
9	124119884	125137578	216	161	Parental lifespan	The number of morbidities	-0.00948982	-0.5902	0.55906	9.00567e-05	0	0.47084	0.969972
9	125137579	126092931	173	111	Parental lifespan	The number of morbidities	-0.784479	-1	0.1469	0.615408	0	1	0.0925446
9	126092932	127184582	184	141	Parental lifespan	The number of morbidities	0.640186	-0.05688	1	0.409838	0	1	0.0702645
9	127184583	128785782	150	104	Parental lifespan	The number of morbidities	-0.333578	-1	0.33411	0.111274	0	1	0.282317
9	128785783	129617771	183	149	Parental lifespan	The number of morbidities	-0.452729	-1	0.20168	0.204963	0	1	0.158412
9	129617772	130902727	194	140	Parental lifespan	The number of morbidities	-0.443018	-1	0.21173	0.196265	0	1	0.186538
9	130902728	132193798	210	150	Parental lifespan	The number of morbidities	-0.446019	-0.95242	-0.02429	0.198933	0.0039	0.9071	0.0382345
9	132193799	132999452	219	157	Parental lifespan	The number of morbidities	-0.316127	-0.70593	0.03471	0.0999362	0	0.49833	0.0767024
9	132999453	134141936	270	202	Parental lifespan	The number of morbidities	0.0565879	-0.4932	0.63601	0.0032022	0	0.47673	0.818895
9	134141937	135135887	201	150	Parental lifespan	The number of morbidities	-0.619474	-1	-0.0832	0.383748	0.01184	1	0.0286931
9	135135888	136042490	233	169	Parental lifespan	The number of morbidities	-0.49244	-1	0.232	0.242497	0	1	0.168702
9	136042491	136770926	275	178	Parental lifespan	The number of morbidities	-0.829567	-1	-0.12859	0.688181	0.02017	1	0.0273151
9	136770927	137593527	258	200	Parental lifespan	The number of morbidities	-0.214492	-0.76267	0.24169	0.046007	0	0.5857	0.339786
9	137593528	138202112	269	204	Parental lifespan	The number of morbidities	0.400269	0.0547	0.8083	0.160216	0.00444	0.65335	0.027641
9	138202113	138995791	243	181	Parental lifespan	The number of morbidities	-0.348972	-0.96705	0.1372	0.121782	0	0.93519	0.149756
9	138995792	140097759	295	196	Parental lifespan	The number of morbidities	-0.464155	-0.84777	-0.14854	0.21544	0.02206	0.71871	0.00555017
9	140097760	141146682	183	139	Parental lifespan	The number of morbidities	-1	-1	-0.44105	1	0.19452	1	0.00111561
10	1329233	1872960	187	150	Parental lifespan	The number of morbidities	-0.0420562	-0.75962	0.63603	0.00176872	0	0.74409	0.884461
10	1872961	2637065	204	149	Parental lifespan	The number of morbidities	0.210455	-1	1	0.0442914	0	1	0.668572
10	2637066	3225336	213	162	Parental lifespan	The number of morbidities	-0.585516	-1	-0.18878	0.342829	0.03566	1	0.00640313
10	3225337	3880322	182	143	Parental lifespan	The number of morbidities	-0.405383	-1	0.12227	0.164336	0	1	0.133449
10	3880323	4813182	247	191	Parental lifespan	The number of morbidities	-0.346657	-0.75358	0.00556	0.120171	0	0.56789	0.0534375
10	4813183	5396242	146	104	Parental lifespan	The number of morbidities	-0.959864	-1	0.6973	0.921339	0	1	0.239921
10	5396243	6234718	271	198	Parental lifespan	The number of morbidities	-0.822307	-1	-0.46019	0.676189	0.21177	1	4.28909e-05
10	6234719	6897037	234	179	Parental lifespan	The number of morbidities	-0.150215	-0.67581	0.30469	0.0225644	0	0.46956	0.486837
10	6897038	7659872	249	190	Parental lifespan	The number of morbidities	0.0261688	-0.31551	0.35735	0.000684808	0	0.15102	0.873771
10	7659873	8771920	306	222	Parental lifespan	The number of morbidities	-0.343717	-0.74567	0.01427	0.118141	0	0.55603	0.0558618
10	8771921	10081279	210	153	Parental lifespan	The number of morbidities	-0.225126	-1	0.47514	0.0506816	0	1	0.478243
10	10081280	10969481	181	145	Parental lifespan	The number of morbidities	-0.805237	-1	-0.36892	0.648407	0.1361	1	0.00108663
10	10969482	11856924	239	182	Parental lifespan	The number of morbidities	-0.29247	-0.83936	0.15447	0.0855389	0	0.70642	0.183285
10	11856925	12581571	188	133	Parental lifespan	The number of morbidities	-0.0301609	-0.49058	0.41286	0.000909681	0	0.29025	0.88511
10	12581572	13208061	184	146	Parental lifespan	The number of morbidities	-0.789906	-1	-0.00591	0.623952	0.00974	1	0.0485983
10	13208062	14008135	260	192	Parental lifespan	The number of morbidities	-0.889492	-1	-0.52529	0.791196	0.27593	1	2.01275e-05
10	14008136	14820755	249	188	Parental lifespan	The number of morbidities	-0.205219	-1	0.43688	0.0421146	0	1	0.485304
10	14820756	15946677	237	176	Parental lifespan	The number of morbidities	-0.537714	-1	0.9171	0.289136	0	1	0.395238
10	15946678	17065860	240	178	Parental lifespan	The number of morbidities	-0.191109	-0.53121	0.13779	0.0365226	0	0.28219	0.235928
10	17065861	18529742	226	169	Parental lifespan	The number of morbidities	-0.820691	-1	-0.20949	0.673533	0.04677	1	0.0121403
10	18529743	19421514	162	117	Parental lifespan	The number of morbidities	-0.130749	-0.93521	0.55375	0.0170953	0	0.92835	0.656555
10	20616433	21477692	133	102	Parental lifespan	The number of morbidities	-0.951764	-1	-0.39768	0.905855	0.15892	1	0.00290205
10	21477693	23365685	224	159	Parental lifespan	The number of morbidities	-0.303137	-1	0.19033	0.0918921	0	1	0.217086
10	24489448	25577761	235	179	Parental lifespan	The number of morbidities	-0.812124	-1	-0.22028	0.659546	0.05013	1	0.0104388
10	25577762	26161974	111	85	Parental lifespan	The number of morbidities	-0.401734	-1	1	0.16139	0	1	0.658078
10	26161975	26888716	130	93	Parental lifespan	The number of morbidities	-0.382772	-1	0.32724	0.146514	0	1	0.258195
10	27669567	28734422	177	124	Parental lifespan	The number of morbidities	NA	NA	NA	NA	NA	NA	NA
10	28734423	29393749	151	118	Parental lifespan	The number of morbidities	NA	NA	NA	NA	NA	NA	NA
10	30000224	30919469	232	175	Parental lifespan	The number of morbidities	-0.275458	-0.72423	0.09456	0.0758772	0	0.52487	0.141012
10	30919470	32457293	197	139	Parental lifespan	The number of morbidities	-0.713893	-1	-0.16428	0.509643	0.02887	1	0.0156509
10	32457294	33655458	149	100	Parental lifespan	The number of morbidities	-0.285988	-0.81144	0.16742	0.0817892	0	0.65843	0.207979
10	33655459	35178224	294	210	Parental lifespan	The number of morbidities	-0.354249	-0.95545	0.10895	0.125493	0	0.91289	0.126717
10	35178225	36475838	190	142	Parental lifespan	The number of morbidities	0.117975	-0.42934	0.67999	0.0139181	0	0.49399	0.631101
10	36475839	37561443	139	103	Parental lifespan	The number of morbidities	-1	-1	0.50418	1	0	1	0.173968
10	38566461	42392742	16	7	Parental lifespan	The number of morbidities	NA	NA	NA	NA	NA	NA	NA
10	42392743	42984427	25	19	Parental lifespan	The number of morbidities	NA	NA	NA	NA	NA	NA	NA
10	42984428	43769842	100	75	Parental lifespan	The number of morbidities	-0.267024	-1	1	0.071302	0	1	0.755655
10	43769843	44893846	187	127	Parental lifespan	The number of morbidities	-0.349565	-1	0.23032	0.122196	0	1	0.214028
10	44893847	46327144	180	131	Parental lifespan	The number of morbidities	-0.744155	-1	-0.10457	0.553767	0.0172	1	0.0288516
10	46327145	49197320	119	99	Parental lifespan	The number of morbidities	0.0326143	-1	1	0.00106369	0	1	0.954196
10	49197321	50145673	162	118	Parental lifespan	The number of morbidities	NA	NA	NA	NA	NA	NA	NA
10	50145674	51724039	231	144	Parental lifespan	The number of morbidities	-0.59457	-1	-0.18142	0.353513	0.03303	1	0.00712077
10	51724040	53129609	188	142	Parental lifespan	The number of morbidities	-0.364573	-1	0.36707	0.132913	0	1	0.287753
10	53129610	53919161	184	141	Parental lifespan	The number of morbidities	-0.0762954	-1	1	0.00582099	0	1	0.938564
10	53919162	55104428	225	171	Parental lifespan	The number of morbidities	-0.326674	-1	0.57333	0.106716	0	1	0.39297
10	55104429	55867694	111	85	Parental lifespan	The number of morbidities	-0.856502	-1	1	0.733595	0	1	0.63003
10	55867695	57044845	205	149	Parental lifespan	The number of morbidities	-1	-1	0.42746	1	0	1	0.13584
10	57955672	58809133	86	55	Parental lifespan	The number of morbidities	NA	NA	NA	NA	NA	NA	NA
10	59822947	61470383	294	208	Parental lifespan	The number of morbidities	-0.54163	-1	-0.02958	0.293363	0.00536	1	0.0366681
10	61470384	62626465	209	149	Parental lifespan	The number of morbidities	-0.372688	-1	0.17675	0.138897	0	1	0.168314
10	62626466	64069687	208	161	Parental lifespan	The number of morbidities	-0.700302	-1	-0.35358	0.490423	0.12502	1	0.000360869
10	64069688	65400431	199	131	Parental lifespan	The number of morbidities	-0.751241	-1	-0.17802	0.564362	0.03545	1	0.0153621
10	65400432	66510387	150	117	Parental lifespan	The number of morbidities	-0.848751	-1	-0.1939	0.720378	0.04188	1	0.0170998
10	66510388	67146043	76	58	Parental lifespan	The number of morbidities	0.12098	-0.91513	1	0.0146361	0	1	0.759161
10	67146044	67769822	80	66	Parental lifespan	The number of morbidities	NA	NA	NA	NA	NA	NA	NA
10	67769823	68623274	118	92	Parental lifespan	The number of morbidities	-0.168343	-1	1	0.0283392	0	1	0.861315
10	68623275	69904170	148	107	Parental lifespan	The number of morbidities	NA	NA	NA	NA	NA	NA	NA
10	69904171	71050504	204	132	Parental lifespan	The number of morbidities	-0.165645	-1	0.8348	0.0274382	0	1	0.703635
10	71050505	71672997	229	177	Parental lifespan	The number of morbidities	0.0976282	-0.77205	1	0.00953127	0	1	0.774526
10	71672998	72659223	239	173	Parental lifespan	The number of morbidities	-0.667995	-1	0.01919	0.446218	0	1	0.0666594
10	72659224	73514214	254	197	Parental lifespan	The number of morbidities	-0.448729	-1	0.09478	0.201358	0	1	0.0987437
10	73514215	75694023	243	148	Parental lifespan	The number of morbidities	-1	-1	-0.56052	1	0.31419	1	2.42075e-06
10	77144962	78665481	522	202	Parental lifespan	The number of morbidities	-1	-1	-0.4415	1	0.19492	1	0.000249092
10	78665482	79952996	227	175	Parental lifespan	The number of morbidities	-0.185261	-0.78359	0.3069	0.0343216	0	0.63243	0.427436
10	79952997	81190573	346	254	Parental lifespan	The number of morbidities	-0.574662	-0.89151	-0.31061	0.330236	0.09648	0.7948	7.2522e-05
10	81763231	82378048	109	77	Parental lifespan	The number of morbidities	-0.444967	-1	0.40568	0.197996	0	1	0.247222
10	82378049	83596350	212	160	Parental lifespan	The number of morbidities	-0.435617	-1	0.06629	0.189762	0	1	0.0898392
10	83596351	84679429	187	148	Parental lifespan	The number of morbidities	-0.164582	-0.99348	0.53675	0.0270873	0	1	0.590001
10	85463485	86459980	172	131	Parental lifespan	The number of morbidities	0.441932	-0.15322	1	0.195304	0	1	0.133442
10	86459981	87287935	99	75	Parental lifespan	The number of morbidities	NA	NA	NA	NA	NA	NA	NA
10	87287936	88443652	206	156	Parental lifespan	The number of morbidities	-0.579632	-1	-0.09094	0.335973	0.0116	1	0.0210694
10	88443653	89971628	185	138	Parental lifespan	The number of morbidities	0.0506341	-0.80128	0.97542	0.00256382	0	1	0.880735
10	89971629	91021321	184	140	Parental lifespan	The number of morbidities	0.557689	-0.46966	1	0.311017	0	1	0.246792
10	91021322	91960435	155	118	Parental lifespan	The number of morbidities	0.413337	-0.81007	1	0.170847	0	1	0.416309
10	92911507	94503299	255	147	Parental lifespan	The number of morbidities	-0.088424	-0.96252	0.65168	0.0078188	0	1	0.777603
10	94503300	95528160	205	152	Parental lifespan	The number of morbidities	-0.203439	-0.63832	0.18723	0.0413874	0	0.40785	0.306817
10	95528161	97040172	153	110	Parental lifespan	The number of morbidities	0.0471128	-1	1	0.00221962	0	1	0.913827
10	97040173	98005994	168	120	Parental lifespan	The number of morbidities	-0.387351	-0.99553	0.09621	0.150041	0	0.99108	0.1022
10	98005995	99367800	251	182	Parental lifespan	The number of morbidities	0.120429	-0.58639	0.8947	0.0145032	0	0.95187	0.681068
10	99367801	100337830	204	152	Parental lifespan	The number of morbidities	-0.19694	-0.98972	0.40308	0.0387852	0	1	0.474454
10	100337831	101271451	110	78	Parental lifespan	The number of morbidities	NA	NA	NA	NA	NA	NA	NA
10	101271452	102509298	203	136	Parental lifespan	The number of morbidities	-0.595061	-1	-0.11266	0.354098	0.01468	1	0.0212542
10	102509299	104206837	239	165	Parental lifespan	The number of morbidities	-0.624635	-1	-0.03966	0.390169	0.00692	1	0.0412413
10	104206838	106142283	287	175	Parental lifespan	The number of morbidities	-0.604052	-1	-0.23777	0.364879	0.05671	1	0.0028216
10	106142284	107877787	220	159	Parental lifespan	The number of morbidities	-0.74043	-1	-0.29143	0.548237	0.08493	1	0.00289878
10	107877788	108725997	169	125	Parental lifespan	The number of morbidities	0.336218	-0.53258	1	0.113043	0	1	0.389408
10	109579150	110358382	130	97	Parental lifespan	The number of morbidities	1	-1	1	1	0	1	0.573128
10	110358383	112164981	223	162	Parental lifespan	The number of morbidities	-0.0633218	-0.6955	0.49998	0.00400965	0	0.55086	0.802119
10	112164982	113117615	180	148	Parental lifespan	The number of morbidities	NA	NA	NA	NA	NA	NA	NA
10	113117616	114255954	212	151	Parental lifespan	The number of morbidities	-0.944245	-1	0.55064	0.891598	0	1	0.230631
10	114255955	115588903	283	212	Parental lifespan	The number of morbidities	0.039431	-0.30744	0.39514	0.0015548	0	0.16619	0.816949
10	115588904	116845213	229	171	Parental lifespan	The number of morbidities	-1	-1	-0.65244	1	0.42568	1	2.15803e-07
10	116845214	118416049	258	186	Parental lifespan	The number of morbidities	0.0222162	-0.5643	0.62717	0.00049356	0	0.54186	0.928807
10	118416050	119528730	243	185	Parental lifespan	The number of morbidities	-0.745138	-1	-0.49147	0.555231	0.24154	1	5.02135e-07
10	119528731	120592839	230	178	Parental lifespan	The number of morbidities	-0.261562	-0.713	0.13384	0.0684149	0	0.51	0.188011
10	120592840	121874445	221	164	Parental lifespan	The number of morbidities	-0.110211	-1	0.85149	0.0121465	0	1	0.77015
10	121874446	122803506	202	158	Parental lifespan	The number of morbidities	-0.611178	-1	-0.07044	0.373539	0.00931	1	0.0302919
10	122803507	123856184	225	172	Parental lifespan	The number of morbidities	-0.45711	-0.86135	-0.11266	0.208949	0.01356	0.74193	0.0114674
10	123856185	124894142	238	167	Parental lifespan	The number of morbidities	-0.184916	-1	0.77467	0.0341941	0	1	0.628367
10	124894143	125798319	235	180	Parental lifespan	The number of morbidities	-0.526746	-1	0.26539	0.277461	0	1	0.181599
10	125798320	126875816	247	181	Parental lifespan	The number of morbidities	-0.302731	-0.59959	-0.01471	0.0916462	0.00127	0.35951	0.0361977
10	126875817	127997708	221	164	Parental lifespan	The number of morbidities	-0.884532	-1	-0.28287	0.782397	0.08089	1	0.00775744
10	127997709	129134738	253	194	Parental lifespan	The number of morbidities	-0.375053	-0.77542	-0.01284	0.140665	0.00178	0.60127	0.0393991
10	129134739	129831969	235	182	Parental lifespan	The number of morbidities	-0.0443463	-0.34449	0.25448	0.0019666	0	0.12798	0.765602
10	129831970	130694008	315	231	Parental lifespan	The number of morbidities	-0.221755	-0.50801	0.04014	0.0491751	0	0.25808	0.104076
10	130694009	131694738	288	219	Parental lifespan	The number of morbidities	-0.778344	-1	-0.33501	0.60582	0.11223	1	0.00141582
10	131694739	132576793	220	166	Parental lifespan	The number of morbidities	-0.570065	-1	-0.22567	0.324974	0.05093	1	0.00273932
10	132576794	133111170	214	167	Parental lifespan	The number of morbidities	-0.479432	-1	0.01361	0.229855	0	1	0.0622437
10	133111171	133818036	202	150	Parental lifespan	The number of morbidities	-0.61919	-1	0.32368	0.383396	0	1	0.183824
10	133818037	134856054	301	201	Parental lifespan	The number of morbidities	-0.370245	-0.74881	-0.03644	0.137082	0.00308	0.56071	0.0315928
10	134856055	135524372	160	111	Parental lifespan	The number of morbidities	NA	NA	NA	NA	NA	NA	NA
11	87150	1061399	262	172	Parental lifespan	The number of morbidities	-0.837407	-1	-0.50703	0.70125	0.25708	1	8.56035e-06
11	1061400	1857845	218	132	Parental lifespan	The number of morbidities	-0.521719	-1	-0.10679	0.272191	0.0127	1	0.0173661
11	1857846	2477449	205	156	Parental lifespan	The number of morbidities	-0.932586	-1	-0.35484	0.869717	0.12591	1	0.00290874
11	2477450	3362508	265	198	Parental lifespan	The number of morbidities	-0.608962	-1	-0.23095	0.370835	0.05334	1	0.00248633
11	3362509	4405707	152	109	Parental lifespan	The number of morbidities	NA	NA	NA	NA	NA	NA	NA
11	4405708	4946051	178	114	Parental lifespan	The number of morbidities	-0.703834	-1	-1e-05	0.495382	0.00601	1	0.0527377
11	4946052	5533057	226	111	Parental lifespan	The number of morbidities	0.82527	-0.14387	1	0.68107	0	1	0.0915155
11	5533058	6180840	222	133	Parental lifespan	The number of morbidities	-0.740158	-1	-0.20676	0.547834	0.04299	1	0.00941741
11	6180841	7191230	302	186	Parental lifespan	The number of morbidities	-0.657229	-1	-0.23534	0.43195	0.05563	1	0.00414533
11	7191231	7915071	216	156	Parental lifespan	The number of morbidities	-0.670497	-1	-0.14702	0.449566	0.02537	1	0.0157275
11	7915072	9080939	287	200	Parental lifespan	The number of morbidities	-0.575402	-1	-0.14286	0.331088	0.02182	1	0.0113637
11	9080940	10370100	174	126	Parental lifespan	The number of morbidities	NA	NA	NA	NA	NA	NA	NA
11	10370101	11081299	196	148	Parental lifespan	The number of morbidities	-0.0688097	-0.7594	0.58516	0.00473478	0	0.74531	0.801797
11	11081300	11632650	166	139	Parental lifespan	The number of morbidities	NA	NA	NA	NA	NA	NA	NA
11	11632651	12470449	251	188	Parental lifespan	The number of morbidities	0.255753	-0.18223	0.75326	0.0654097	0	0.56836	0.238222
11	12470450	13364727	205	159	Parental lifespan	The number of morbidities	-0.279403	-0.98094	0.21319	0.078066	0	0.9657	0.248993
11	13364728	15126767	201	146	Parental lifespan	The number of morbidities	-1	-1	-0.22954	1	0.05921	1	0.00568176
11	15126768	16383386	208	159	Parental lifespan	The number of morbidities	-1	-1	-0.09408	1	0.02481	1	0.0381671
11	16383387	17583948	185	141	Parental lifespan	The number of morbidities	-0.308589	-0.7763	0.0875	0.0952273	0	0.60264	0.129627
11	18740268	19780784	200	159	Parental lifespan	The number of morbidities	-0.981794	-1	-0.42558	0.963919	0.18112	1	0.00138738
11	19780785	20686336	267	206	Parental lifespan	The number of morbidities	-0.254713	-0.52279	0.00736	0.0648786	0	0.27331	0.0533183
11	20686337	21442722	212	169	Parental lifespan	The number of morbidities	-0.250346	-0.85927	0.26779	0.0626729	0	0.74677	0.308503
11	21442723	22368743	146	115	Parental lifespan	The number of morbidities	-0.500735	-1	1	0.250735	0	1	0.632681
11	22368744	23164544	136	102	Parental lifespan	The number of morbidities	-0.627302	-1	0.08221	0.393508	0	1	0.086827
11	23164545	24091272	157	120	Parental lifespan	The number of morbidities	0.0386752	-0.75083	0.85316	0.00149577	0	1	0.903743
11	24892440	25662918	124	89	Parental lifespan	The number of morbidities	-0.851922	-1	0.38804	0.725771	0	1	0.159851
11	25662919	26356980	146	104	Parental lifespan	The number of morbidities	-0.777491	-1	-0.03784	0.604493	0.01081	1	0.0427177
11	28577719	29530460	126	97	Parental lifespan	The number of morbidities	-0.278828	-0.90679	0.23804	0.077745	0	0.82666	0.272311
11	29530461	30570129	138	105	Parental lifespan	The number of morbidities	-0.540929	-1	0.03292	0.292604	0	1	0.0663327
11	30570130	32065771	162	123	Parental lifespan	The number of morbidities	-0.217116	-0.6125	0.14212	0.0471391	0	0.37516	0.230303
11	32065772	32830422	138	103	Parental lifespan	The number of morbidities	-0.206213	-0.91296	0.37917	0.042524	0	0.86533	0.451935
11	32830423	33905327	179	126	Parental lifespan	The number of morbidities	NA	NA	NA	NA	NA	NA	NA
11	33905328	34672697	213	166	Parental lifespan	The number of morbidities	-0.482411	-1	-0.06275	0.232721	0.00631	1	0.0231909
11	34672698	35500367	171	119	Parental lifespan	The number of morbidities	-0.525792	-1	0.20503	0.276457	0	1	0.145798
11	35500368	36331189	204	159	Parental lifespan	The number of morbidities	0.287506	-1	1	0.0826599	0	1	0.671748
11	37119025	37953086	130	101	Parental lifespan	The number of morbidities	-0.563896	-1	1	0.317979	0	1	0.951299
11	39329141	40362940	186	138	Parental lifespan	The number of morbidities	-0.626315	-1	0.1679	0.392271	0	1	0.111709
11	40362941	41603195	171	131	Parental lifespan	The number of morbidities	-0.399672	-1	0.4774	0.159738	0	1	0.334152
11	43949378	45019559	231	181	Parental lifespan	The number of morbidities	-0.22191	-0.86747	0.26884	0.0492439	0	0.76868	0.344004
11	55477634	55947452	35	12	Parental lifespan	The number of morbidities	NA	NA	NA	NA	NA	NA	NA
11	55947453	56623494	126	58	Parental lifespan	The number of morbidities	NA	NA	NA	NA	NA	NA	NA
11	56623495	57675986	156	108	Parental lifespan	The number of morbidities	-0.369945	-0.95418	0.10175	0.136859	0	0.91045	0.119187
11	57675987	58452708	98	54	Parental lifespan	The number of morbidities	-0.800769	-1	0.47233	0.641231	0	1	0.19607
11	59256233	60515105	185	128	Parental lifespan	The number of morbidities	-0.642679	-1	0.3342	0.413037	0	1	0.187919
11	60515106	61717117	229	160	Parental lifespan	The number of morbidities	-0.308895	-0.66289	0.02886	0.0954162	0	0.43942	0.0681866
11	61717118	62800368	192	129	Parental lifespan	The number of morbidities	-0.75827	-1	-0.20764	0.574974	0.04362	1	0.0102706
11	62800369	64594822	269	176	Parental lifespan	The number of morbidities	-0.540067	-0.9583	-0.21651	0.291672	0.04688	0.91835	0.00187928
11	64594823	66782661	285	168	Parental lifespan	The number of morbidities	-0.537712	-0.87823	-0.24328	0.289135	0.05919	0.77128	0.000618109
11	66782662	68000949	146	101	Parental lifespan	The number of morbidities	-0.664611	-1	0.15559	0.441707	0	1	0.106836
11	68000950	68887344	152	107	Parental lifespan	The number of morbidities	NA	NA	NA	NA	NA	NA	NA
11	68887345	69713996	192	146	Parental lifespan	The number of morbidities	-0.467171	-1	-0.00661	0.218249	0.0031	1	0.0496324
11	69713997	71242834	307	218	Parental lifespan	The number of morbidities	-0.0793856	-0.39934	0.23443	0.00630207	0	0.16115	0.611704
11	71242835	72875068	211	142	Parental lifespan	The number of morbidities	-0.382887	-1	0.17569	0.146603	0	1	0.160904
11	72875069	74399331	236	159	Parental lifespan	The number of morbidities	-1	-1	-0.42268	1	0.17882	1	0.00100398
11	74399332	75445253	184	135	Parental lifespan	The number of morbidities	-0.768459	-1	-0.05143	0.590529	0.01097	1	0.041447
11	75445254	76518906	203	149	Parental lifespan	The number of morbidities	-0.541355	-0.9981	-0.17135	0.293065	0.02936	0.99621	0.00535054
11	77719871	78912252	244	177	Parental lifespan	The number of morbidities	-0.185406	-0.73527	0.28166	0.0343753	0	0.54392	0.413346
11	78912253	79802286	200	159	Parental lifespan	The number of morbidities	-0.135324	-0.65998	0.34021	0.0183127	0	0.44334	0.553049
11	79802287	80726012	180	140	Parental lifespan	The number of morbidities	-0.98241	-1	-0.3392	0.965129	0.11789	1	0.00622266
11	80726013	81658298	160	127	Parental lifespan	The number of morbidities	-0.768193	-1	0.38042	0.590121	0	1	0.171528
11	81658299	82833181	177	135	Parental lifespan	The number of morbidities	-0.918311	-1	-0.39392	0.843295	0.15541	1	0.00189927
11	82833182	83677773	127	95	Parental lifespan	The number of morbidities	-0.372225	-1	0.43937	0.138551	0	1	0.311119
11	84613230	85869059	136	89	Parental lifespan	The number of morbidities	-0.115577	-0.70639	0.45379	0.0133581	0	0.52416	0.649502
11	85869060	86629333	140	102	Parental lifespan	The number of morbidities	-0.966466	-1	0.27356	0.934057	0	1	0.12505
11	86629334	87676870	199	146	Parental lifespan	The number of morbidities	-0.326243	-1	0.35487	0.106435	0	1	0.325257
11	87676871	88359287	110	87	Parental lifespan	The number of morbidities	-1	-1	0.61979	1	0	1	0.24374
11	88359288	89209738	73	54	Parental lifespan	The number of morbidities	-0.786654	-1	-0.15313	0.618825	0.03016	1	0.0216796
11	90967062	92209168	178	133	Parental lifespan	The number of morbidities	-0.639449	-1	-0.23828	0.408895	0.05678	1	0.00333174
11	92209169	93576641	220	154	Parental lifespan	The number of morbidities	-0.876313	-1	-0.5656	0.767925	0.31991	1	2.40828e-06
11	93576642	94384535	129	90	Parental lifespan	The number of morbidities	NA	NA	NA	NA	NA	NA	NA
11	94384536	95327210	207	159	Parental lifespan	The number of morbidities	-0.308194	-1	0.32545	0.0949835	0	1	0.319134
11	95327211	96150134	169	132	Parental lifespan	The number of morbidities	-0.27051	-1	0.30474	0.0731758	0	1	0.320959
11	96150135	97091671	141	114	Parental lifespan	The number of morbidities	0.147545	-0.83978	1	0.0217694	0	1	0.712753
11	97091672	98145570	140	109	Parental lifespan	The number of morbidities	NA	NA	NA	NA	NA	NA	NA
11	99619348	100423901	128	103	Parental lifespan	The number of morbidities	-0.978679	-1	0.21376	0.957812	0	1	0.11421
11	100423902	101152831	129	97	Parental lifespan	The number of morbidities	-0.293694	-1	0.27905	0.0862559	0	1	0.277507
11	101152832	101881252	117	87	Parental lifespan	The number of morbidities	0.755102	-0.86133	1	0.570179	0	1	0.299941
11	101881253	102671665	176	128	Parental lifespan	The number of morbidities	-0.679919	-1	0.37917	0.46229	0	1	0.208259
11	102671666	103495635	131	98	Parental lifespan	The number of morbidities	NA	NA	NA	NA	NA	NA	NA
11	103495636	104875270	188	138	Parental lifespan	The number of morbidities	0.0777801	-0.49434	0.70555	0.00604974	0	0.59444	0.757884
11	104875271	105932282	105	77	Parental lifespan	The number of morbidities	-0.0451907	-1	1	0.0020422	0	1	0.951725
11	105932283	107054024	177	134	Parental lifespan	The number of morbidities	-0.545614	-1	-0.05222	0.297695	0.00689	1	0.0335689
11	107054025	107846824	125	90	Parental lifespan	The number of morbidities	-0.620374	-1	-0.13128	0.384864	0.01922	1	0.0217544
11	107846825	109891837	267	184	Parental lifespan	The number of morbidities	-0.23155	-0.59572	0.11043	0.0536153	0	0.35489	0.173858
11	109891838	111117780	194	149	Parental lifespan	The number of morbidities	NA	NA	NA	NA	NA	NA	NA
11	111117781	112755446	235	166	Parental lifespan	The number of morbidities	-0.436266	-1	0.10823	0.190328	0	1	0.10636
11	112755447	113889019	222	159	Parental lifespan	The number of morbidities	-0.525499	-1	-0.13772	0.276149	0.01995	1	0.00978115
11	113889020	114742317	199	152	Parental lifespan	The number of morbidities	-0.527185	-1	0.03161	0.277924	0	1	0.0621592
11	114742318	116247377	312	228	Parental lifespan	The number of morbidities	-0.165327	-0.7252	0.32783	0.0273331	0	0.53746	0.486503
11	116247378	117295641	240	167	Parental lifespan	The number of morbidities	-0.676847	-1	0.37026	0.458121	0	1	0.184935
11	117295642	118901213	345	241	Parental lifespan	The number of morbidities	-0.2284	-0.48241	0.01461	0.0521665	0	0.23272	0.0712204
11	118901214	120064528	231	171	Parental lifespan	The number of morbidities	-0.735534	-1	-0.41071	0.54101	0.16869	1	7.28957e-05
11	120064529	121208186	257	196	Parental lifespan	The number of morbidities	-0.497984	-0.8834	-0.17608	0.247988	0.031	0.78039	0.00384266
11	121208187	122589224	283	210	Parental lifespan	The number of morbidities	-0.583899	-0.8718	-0.32836	0.340938	0.10782	0.76004	2.83593e-05
11	122589225	123398882	230	179	Parental lifespan	The number of morbidities	-0.482454	-0.89024	-0.14568	0.232762	0.02132	0.79252	0.00716047
11	123398883	124403477	208	129	Parental lifespan	The number of morbidities	-0.693028	-1	-0.02136	0.480288	0.00844	1	0.0496165
11	124403478	125266684	233	178	Parental lifespan	The number of morbidities	-0.566045	-1	-0.20974	0.320407	0.04449	1	0.00328943
11	125266685	126304240	207	141	Parental lifespan	The number of morbidities	-0.204261	-1	0.54278	0.0417225	0	1	0.5391
11	126304241	127306871	268	203	Parental lifespan	The number of morbidities	-0.665472	-1	-0.33682	0.442853	0.11345	1	0.000211924
11	127306872	128262550	183	144	Parental lifespan	The number of morbidities	0.499027	-1	1	0.249028	0	1	0.499891
11	128262551	129451784	266	204	Parental lifespan	The number of morbidities	-1	-1	-0.56702	1	0.32151	1	4.36369e-06
11	129451785	130500783	259	193	Parental lifespan	The number of morbidities	-0.611293	-1	-0.25949	0.373679	0.06734	1	0.00135305
11	130500784	131424361	307	224	Parental lifespan	The number of morbidities	0.0513427	-0.33697	0.4502	0.00263608	0	0.22352	0.783008
11	131424362	132584401	286	215	Parental lifespan	The number of morbidities	-0.255637	-0.69951	0.1362	0.0653505	0	0.48968	0.190174
11	132584402	133521642	311	235	Parental lifespan	The number of morbidities	-0.667408	-0.94279	-0.42141	0.445433	0.17759	0.88885	8.37566e-07
11	133521643	134351064	246	187	Parental lifespan	The number of morbidities	0.25435	-0.25694	0.94994	0.0646937	0	0.9286	0.299189
11	134351065	134946450	185	137	Parental lifespan	The number of morbidities	0.664648	0.13312	1	0.441756	0.02118	1	0.0186755
12	60317	1078397	250	178	Parental lifespan	The number of morbidities	-0.268623	-0.70504	0.12125	0.0721581	0	0.49709	0.171954
12	1078398	1942426	224	172	Parental lifespan	The number of morbidities	-0.39529	-0.84488	-0.01737	0.156254	0.00219	0.71383	0.0378371
12	1942427	3069506	327	231	Parental lifespan	The number of morbidities	-0.591679	-0.9195	-0.30482	0.350084	0.09291	0.84548	0.000102586
12	3069507	3871114	278	208	Parental lifespan	The number of morbidities	-0.381967	-1	0.16689	0.145899	0	1	0.154668
12	3871115	4967643	273	206	Parental lifespan	The number of morbidities	-0.138148	-0.64701	0.30502	0.0190848	0	0.42551	0.511972
12	4967644	6023700	273	210	Parental lifespan	The number of morbidities	-0.257018	-0.8026	0.18087	0.0660581	0	0.64417	0.246604
12	6023701	6948954	272	193	Parental lifespan	The number of morbidities	-0.224303	-0.59123	0.11978	0.0503118	0	0.34955	0.192642
12	6948955	8123317	244	167	Parental lifespan	The number of morbidities	-0.638601	-1	0.23009	0.407811	0	1	0.124499
12	8760629	10176713	276	178	Parental lifespan	The number of morbidities	-0.504853	-1	0.15658	0.254877	0	1	0.136135
12	10176714	10946140	146	109	Parental lifespan	The number of morbidities	-1	-1	-0.45756	1	0.20936	1	0.000794797
12	10946141	11742149	135	81	Parental lifespan	The number of morbidities	-0.107281	-1	1	0.0115092	0	1	0.8572
12	11742150	12721874	238	179	Parental lifespan	The number of morbidities	-0.0258822	-0.48999	0.41583	0.000669886	0	0.28214	0.902351
12	12721875	13559527	215	166	Parental lifespan	The number of morbidities	-0.610629	-1	-0.11574	0.372868	0.01642	1	0.0209432
12	13559528	14656849	194	148	Parental lifespan	The number of morbidities	-0.673943	-1	-0.30936	0.454199	0.0957	1	0.000752646
12	14656850	16136742	227	168	Parental lifespan	The number of morbidities	-0.628161	-1	-0.09685	0.394586	0.01462	1	0.0258029
12	16136743	17374895	209	161	Parental lifespan	The number of morbidities	-0.466891	-1	0.19524	0.217987	0	1	0.160063
12	17374896	18470023	127	93	Parental lifespan	The number of morbidities	-0.810443	-1	1	0.656817	0	1	0.446525
12	18470024	19532765	162	124	Parental lifespan	The number of morbidities	-0.660344	-1	-0.23418	0.436054	0.05489	1	0.00529546
12	19532766	20074930	115	89	Parental lifespan	The number of morbidities	NA	NA	NA	NA	NA	NA	NA
12	20074931	20866285	187	147	Parental lifespan	The number of morbidities	-0.654486	-1	-0.32258	0.428351	0.10406	1	0.000331235
12	20866286	21572252	115	78	Parental lifespan	The number of morbidities	-0.475235	-1	0.42663	0.225849	0	1	0.265605
12	21572253	22928055	197	152	Parental lifespan	The number of morbidities	-0.216877	-0.80119	0.28078	0.0470354	0	0.64308	0.358247
12	22928056	23923798	198	152	Parental lifespan	The number of morbidities	-0.450705	-1	-0.02498	0.203135	0.00293	1	0.0449554
12	23923799	25058714	248	188	Parental lifespan	The number of morbidities	-0.555087	-1	0.12527	0.308121	0	1	0.107062
12	25058715	25990813	180	138	Parental lifespan	The number of morbidities	0.0286573	-0.89544	0.92336	0.000821239	0	1	0.93323
12	25990814	26958056	185	141	Parental lifespan	The number of morbidities	-0.284801	-1	0.40846	0.0811116	0	1	0.365982
12	26958057	27797262	120	87	Parental lifespan	The number of morbidities	0.199118	-1	1	0.039648	0	1	0.715881
12	27797263	28753585	158	115	Parental lifespan	The number of morbidities	NA	NA	NA	NA	NA	NA	NA
12	28753586	29647193	147	105	Parental lifespan	The number of morbidities	-0.701765	-1	0.11328	0.492474	0	1	0.0864756
12	29647194	30358377	175	139	Parental lifespan	The number of morbidities	-0.790366	-1	-0.16135	0.624679	0.02862	1	0.019798
12	30358378	31067298	99	78	Parental lifespan	The number of morbidities	NA	NA	NA	NA	NA	NA	NA
12	31067299	31797152	128	97	Parental lifespan	The number of morbidities	NA	NA	NA	NA	NA	NA	NA
12	31797153	32368905	120	88	Parental lifespan	The number of morbidities	NA	NA	NA	NA	NA	NA	NA
12	32368906	33076722	133	96	Parental lifespan	The number of morbidities	-0.909023	-1	1	0.826323	0	1	0.582302
12	33076723	34340495	78	54	Parental lifespan	The number of morbidities	-1	-1	-0.50354	1	0.25356	1	0.00125968
12	44923826	46037744	165	124	Parental lifespan	The number of morbidities	-0.0175202	-0.70398	0.63901	0.000306958	0	0.66943	0.950141
12	46037745	47499603	179	129	Parental lifespan	The number of morbidities	-0.131549	-1	1	0.0173051	0	1	0.773769
12	47499604	48227035	129	103	Parental lifespan	The number of morbidities	-1	-1	-0.40607	1	0.1649	1	0.00226535
12	48227036	48960265	145	89	Parental lifespan	The number of morbidities	-0.54526	-1	0.73365	0.297309	0	1	0.327375
12	48960266	50344346	215	144	Parental lifespan	The number of morbidities	-0.802568	-1	-0.26303	0.644116	0.07033	1	0.0053037
12	50344347	51769419	178	107	Parental lifespan	The number of morbidities	-1	-1	-0.3382	1	0.11573	1	0.0013806
12	51769420	53039987	324	207	Parental lifespan	The number of morbidities	0.244029	-0.29203	0.94896	0.0595499	0	0.92099	0.348903
12	53039988	54371448	261	172	Parental lifespan	The number of morbidities	-0.729419	-1	0.11377	0.532052	0	1	0.0873117
12	54371449	55416802	202	156	Parental lifespan	The number of morbidities	-0.384176	-0.8591	0.01604	0.147591	0	0.73805	0.0606293
12	55416803	56987105	237	152	Parental lifespan	The number of morbidities	-0.244852	-0.85881	0.26691	0.0599523	0	0.74821	0.324685
12	56987106	58748139	259	164	Parental lifespan	The number of morbidities	-0.588515	-1	-0.17499	0.34635	0.03084	1	0.00894571
12	60000364	61737953	159	111	Parental lifespan	The number of morbidities	-0.201653	-1	0.53954	0.0406637	0	1	0.530953
12	61737954	63055936	178	135	Parental lifespan	The number of morbidities	-0.753954	-1	-0.33807	0.568447	0.11429	1	0.00128174
12	63055937	63764111	132	111	Parental lifespan	The number of morbidities	NA	NA	NA	NA	NA	NA	NA
12	63764112	64403857	114	76	Parental lifespan	The number of morbidities	0.470426	-1	1	0.221301	0	1	0.612657
12	64403858	66114643	232	178	Parental lifespan	The number of morbidities	0.0418961	-1	1	0.00175528	0	1	0.918492
12	66114644	67183620	211	161	Parental lifespan	The number of morbidities	-0.286878	-1	0.40713	0.082299	0	1	0.365961
12	67183621	68006682	146	119	Parental lifespan	The number of morbidities	-0.125086	-1	0.95245	0.0156466	0	1	0.761361
12	68006683	68839661	149	116	Parental lifespan	The number of morbidities	-0.480644	-1	0.40945	0.231019	0	1	0.284606
12	68839662	70097805	231	176	Parental lifespan	The number of morbidities	-1	-1	-0.40159	1	0.16127	1	0.000904914
12	70097806	71177961	177	130	Parental lifespan	The number of morbidities	-0.274064	-0.81744	0.17927	0.0751111	0	0.66821	0.217425
12	71177962	71948185	117	91	Parental lifespan	The number of morbidities	-0.620435	-1	0.702	0.38494	0	1	0.297698
12	71948186	73154515	158	122	Parental lifespan	The number of morbidities	-0.405592	-1	0.73249	0.164505	0	1	0.389883
12	74080748	75563968	144	105	Parental lifespan	The number of morbidities	-0.663486	-1	0.0329	0.440214	0	1	0.0654586
12	75563969	76524573	193	151	Parental lifespan	The number of morbidities	-0.746514	-1	-0.31029	0.557283	0.09628	1	0.00190706
12	76524574	77800463	200	148	Parental lifespan	The number of morbidities	-0.45836	-1	0.21319	0.210094	0	1	0.152136
12	77800464	79315178	268	201	Parental lifespan	The number of morbidities	-0.444351	-0.90881	-0.07033	0.197448	0.00687	0.82593	0.0221199
12	79315179	80952472	233	161	Parental lifespan	The number of morbidities	-0.611906	-1	-0.11412	0.374429	0.016	1	0.0178313
12	81843891	82576129	80	67	Parental lifespan	The number of morbidities	NA	NA	NA	NA	NA	NA	NA
12	82576130	83551125	153	116	Parental lifespan	The number of morbidities	-0.339059	-1	0.85837	0.114961	0	1	0.486369
12	83551126	84356775	76	59	Parental lifespan	The number of morbidities	-0.567207	-1	0.14305	0.321723	0	1	0.111365
12	84356776	85345631	110	75	Parental lifespan	The number of morbidities	-1	-1	0.28738	1	0	1	0.0950237
12	85345632	86933476	145	101	Parental lifespan	The number of morbidities	0.0328841	-0.86897	0.92998	0.00108137	0	1	0.92414
12	88344765	90567001	251	178	Parental lifespan	The number of morbidities	-0.678498	-1	-0.29957	0.460359	0.08974	1	0.000974494
12	90567002	92061179	182	139	Parental lifespan	The number of morbidities	-0.312602	-1	0.24906	0.0977201	0	1	0.258966
12	92061180	93487547	272	195	Parental lifespan	The number of morbidities	-0.458089	-0.76892	-0.18539	0.209846	0.03437	0.59124	0.00172627
12	93487548	94385884	200	154	Parental lifespan	The number of morbidities	-1	-1	-0.32515	1	0.10572	1	0.00369584
12	94385885	95147845	225	173	Parental lifespan	The number of morbidities	-0.395301	-1	0.18636	0.156263	0	1	0.168147
12	95147846	96017782	176	121	Parental lifespan	The number of morbidities	NA	NA	NA	NA	NA	NA	NA
12	96017783	96828314	235	148	Parental lifespan	The number of morbidities	-0.407415	-1	0.17345	0.165987	0	1	0.149396
12	96828315	97814021	171	128	Parental lifespan	The number of morbidities	-0.609833	-1	0.07071	0.371896	0	1	0.0837717
12	97814022	99244337	256	184	Parental lifespan	The number of morbidities	-0.248103	-0.99818	0.30408	0.061555	0	1	0.351782
12	99244338	100931423	232	172	Parental lifespan	The number of morbidities	-0.453423	-1	0.1143	0.205593	0	1	0.112643
12	100931424	101825061	145	111	Parental lifespan	The number of morbidities	0.221403	-1	1	0.0490191	0	1	0.693201
12	101825062	102966633	217	157	Parental lifespan	The number of morbidities	-0.190797	-0.72897	0.277	0.0364034	0	0.53406	0.397807
12	102966634	104140831	221	173	Parental lifespan	The number of morbidities	-0.63162	-1	1	0.398944	0	1	0.577846
12	105079101	106153787	193	141	Parental lifespan	The number of morbidities	NA	NA	NA	NA	NA	NA	NA
12	106153788	106964977	165	132	Parental lifespan	The number of morbidities	-0.229885	-1	0.73022	0.0528472	0	1	0.564849
12	106964978	108183188	176	130	Parental lifespan	The number of morbidities	-0.374164	-1	0.47469	0.139999	0	1	0.337886
12	108183189	109031819	177	134	Parental lifespan	The number of morbidities	-0.181009	-1	0.57171	0.0327644	0	1	0.579224
12	109031820	110111514	177	126	Parental lifespan	The number of morbidities	-0.0621812	-1	1	0.0038665	0	1	0.917987
12	110111515	111592381	169	114	Parental lifespan	The number of morbidities	NA	NA	NA	NA	NA	NA	NA
12	111592382	113947983	315	200	Parental lifespan	The number of morbidities	-0.823676	-1	-0.57649	0.678442	0.33234	1	1.05451e-08
12	113947984	114685670	173	132	Parental lifespan	The number of morbidities	-0.670682	-1	-0.22224	0.449814	0.04968	1	0.0067516
12	114685671	115439451	193	149	Parental lifespan	The number of morbidities	-0.992456	-1	-0.33733	0.984968	0.11676	1	0.00618444
12	115439452	116197675	205	161	Parental lifespan	The number of morbidities	-0.677237	-1	-0.09133	0.45865	0.01423	1	0.0353101
12	116197676	117091843	204	157	Parental lifespan	The number of morbidities	-0.315844	-0.77675	0.0672	0.0997574	0	0.60334	0.108561
12	117091844	118256124	263	197	Parental lifespan	The number of morbidities	-0.188774	-0.53725	0.14587	0.0356356	0	0.28907	0.256327
12	118256125	119301061	193	146	Parental lifespan	The number of morbidities	0.391288	-0.16645	1	0.153107	0	1	0.162316
12	119301062	120567740	247	183	Parental lifespan	The number of morbidities	-0.232365	-0.69615	0.16457	0.0539933	0	0.48465	0.247094
12	120567741	121817509	221	139	Parental lifespan	The number of morbidities	-0.787429	-1	-0.15194	0.620044	0.02586	1	0.0188789
12	121817510	123396634	218	138	Parental lifespan	The number of morbidities	-1	-1	-0.21037	1	0.05085	1	0.0183733
12	123396635	124843768	250	162	Parental lifespan	The number of morbidities	-0.328587	-0.72767	0.03695	0.107969	0	0.52951	0.0746368
12	124843769	126079935	378	271	Parental lifespan	The number of morbidities	-0.498534	-0.69906	-0.31242	0.248537	0.0976	0.48868	1.00624e-06
12	126079936	126871452	172	139	Parental lifespan	The number of morbidities	-0.643267	-1	-0.10669	0.413792	0.01475	1	0.0201808
12	126871453	127545377	161	131	Parental lifespan	The number of morbidities	0.238129	-1	1	0.0567055	0	1	0.70481
12	127545378	128372588	254	195	Parental lifespan	The number of morbidities	-0.778315	-1	0.09954	0.605775	0	1	0.0824624
12	128372589	129170296	314	234	Parental lifespan	The number of morbidities	-0.264072	-0.63158	0.07167	0.0697338	0	0.39889	0.126713
12	129170297	129887418	285	212	Parental lifespan	The number of morbidities	-0.297469	-0.62269	0.00186	0.0884876	0	0.38774	0.0526188
12	129887419	130629840	262	202	Parental lifespan	The number of morbidities	-0.143979	-0.91504	0.49559	0.02073	0	0.91077	0.618072
12	130629841	131404042	279	207	Parental lifespan	The number of morbidities	-0.310774	-1	0.20366	0.0965807	0	1	0.206921
12	131404043	132012316	169	127	Parental lifespan	The number of morbidities	-0.742357	-1	-0.27157	0.551093	0.07409	1	0.00385441
12	132012317	132957945	201	152	Parental lifespan	The number of morbidities	-0.176098	-0.718	0.29042	0.0310105	0	0.51789	0.438056
12	132957946	133841814	199	126	Parental lifespan	The number of morbidities	-0.617302	-1	-0.17538	0.381062	0.03179	1	0.00888298
13	19648629	20491181	123	76	Parental lifespan	The number of morbidities	NA	NA	NA	NA	NA	NA	NA
13	20491182	21540733	219	163	Parental lifespan	The number of morbidities	-0.95638	-1	-0.43792	0.914663	0.19177	1	0.000564778
13	21540734	22795188	357	255	Parental lifespan	The number of morbidities	-0.201648	-0.54021	0.12171	0.0406619	0	0.29182	0.208361
13	22795189	23729049	253	193	Parental lifespan	The number of morbidities	-0.994484	-1	-0.31759	0.988998	0.10139	1	0.00453513
13	23729050	24818333	295	215	Parental lifespan	The number of morbidities	-0.253681	-0.61364	0.07775	0.064354	0	0.37656	0.134439
13	24818334	25977140	263	171	Parental lifespan	The number of morbidities	0.0623391	-0.50624	0.64665	0.00388617	0	0.48688	0.803632
13	25977141	26681709	158	126	Parental lifespan	The number of morbidities	-0.0463155	-1	0.85244	0.00214513	0	1	0.89368
13	26681710	27392005	138	106	Parental lifespan	The number of morbidities	-0.279289	-1	0.31624	0.0780025	0	1	0.319372
13	27392006	28587125	298	217	Parental lifespan	The number of morbidities	-0.0510416	-0.43898	0.32622	0.00260524	0	0.20687	0.779259
13	28587126	30068525	319	233	Parental lifespan	The number of morbidities	-0.473353	-0.83738	-0.17381	0.224063	0.03021	0.7012	0.00239362
13	30068526	31433218	305	228	Parental lifespan	The number of morbidities	-0.512006	-0.82756	-0.23621	0.26215	0.0558	0.68486	0.00054712
13	31433219	32986686	316	231	Parental lifespan	The number of morbidities	-0.539534	-0.83825	-0.27066	0.291097	0.07326	0.70266	0.000144761
13	32986687	34722391	275	202	Parental lifespan	The number of morbidities	0.0927	-0.66982	0.97869	0.00859329	0	1	0.772827
13	34722392	35744568	150	116	Parental lifespan	The number of morbidities	-0.162039	-1	0.74702	0.0262566	0	1	0.662974
13	35744569	36579413	156	120	Parental lifespan	The number of morbidities	-0.571322	-1	-0.07927	0.326409	0.00957	1	0.0276352
13	37499811	38290689	116	89	Parental lifespan	The number of morbidities	-0.624128	-1	0.23482	0.389535	0	1	0.151496
13	38290690	39381743	176	130	Parental lifespan	The number of morbidities	-0.506419	-1	-0.00451	0.256461	0.00307	1	0.0520369
13	39381744	40091623	124	98	Parental lifespan	The number of morbidities	NA	NA	NA	NA	NA	NA	NA
13	40091624	41003943	200	160	Parental lifespan	The number of morbidities	NA	NA	NA	NA	NA	NA	NA
13	41003944	42037054	157	118	Parental lifespan	The number of morbidities	-1	-1	-0.28996	1	0.087	1	0.00169885
13	42950158	43931931	207	159	Parental lifespan	The number of morbidities	NA	NA	NA	NA	NA	NA	NA
13	43931932	45476446	278	195	Parental lifespan	The number of morbidities	-0.365957	-0.71118	-0.05156	0.133925	0.00384	0.50578	0.0242971
13	45476447	46493236	160	127	Parental lifespan	The number of morbidities	-0.505571	-1	0.21371	0.255602	0	1	0.153956
13	46493237	47433528	183	139	Parental lifespan	The number of morbidities	-0.46752	-1	0.36477	0.218575	0	1	0.246491
13	47433529	48137479	134	105	Parental lifespan	The number of morbidities	NA	NA	NA	NA	NA	NA	NA
13	48137480	49381727	161	114	Parental lifespan	The number of morbidities	NA	NA	NA	NA	NA	NA	NA
13	49381728	50419896	164	113	Parental lifespan	The number of morbidities	-0.117963	-1	0.76	0.0139152	0	1	0.738286
13	50419897	51554236	150	113	Parental lifespan	The number of morbidities	-1	-1	-0.50331	1	0.25332	1	0.000398488
13	51554237	53336571	258	176	Parental lifespan	The number of morbidities	-0.62549	-1	-0.19884	0.391237	0.03958	1	0.00648247
13	53336572	54684856	199	152	Parental lifespan	The number of morbidities	-0.250466	-0.6793	0.1465	0.0627335	0	0.46144	0.200525
13	54684857	55576912	111	87	Parental lifespan	The number of morbidities	0.85492	-0.28462	1	0.730889	0	1	0.178785
13	58245844	59751795	162	119	Parental lifespan	The number of morbidities	-0.478978	-1	0.23545	0.22942	0	1	0.165194
13	59751796	61268155	216	163	Parental lifespan	The number of morbidities	-0.546343	-0.91147	-0.22861	0.29849	0.05226	0.83079	0.0011919
13	61268156	62135827	116	88	Parental lifespan	The number of morbidities	0.449607	-0.60658	1	0.202147	0	1	0.330964
13	62135828	63206535	101	79	Parental lifespan	The number of morbidities	-0.0206828	-1	1	0.000427776	0	1	0.980915
13	66382287	67718879	175	135	Parental lifespan	The number of morbidities	-0.657293	-1	-0.14083	0.432034	0.02233	1	0.0188615
13	67718880	69004702	163	125	Parental lifespan	The number of morbidities	0.344271	-0.81806	1	0.118522	0	1	0.472452
13	69004703	69751491	93	72	Parental lifespan	The number of morbidities	-0.666967	-1	0.37642	0.444845	0	1	0.173368
13	71010209	71976862	170	135	Parental lifespan	The number of morbidities	-0.299948	-0.84901	0.16005	0.0899687	0	0.72134	0.1892
13	71976863	73114509	228	172	Parental lifespan	The number of morbidities	-0.217101	-0.88261	0.32313	0.0471327	0	0.79334	0.405808
13	73114510	74437635	242	181	Parental lifespan	The number of morbidities	-0.457278	-0.86974	-0.11783	0.209104	0.01413	0.75644	0.0111097
13	74437636	75882384	294	215	Parental lifespan	The number of morbidities	-0.68785	-1	-0.37036	0.473138	0.13717	1	0.000100644
13	75882385	76671493	131	96	Parental lifespan	The number of morbidities	-0.537762	-1	0.27996	0.289188	0	1	0.188673
13	76671494	77460044	158	121	Parental lifespan	The number of morbidities	-1	-1	-0.38957	1	0.15177	1	0.00282134
13	77460045	78693310	156	110	Parental lifespan	The number of morbidities	NA	NA	NA	NA	NA	NA	NA
13	78693311	79489045	135	108	Parental lifespan	The number of morbidities	-0.233745	-1	0.78744	0.0546367	0	1	0.567843
13	79489046	80778339	214	156	Parental lifespan	The number of morbidities	-1	-1	-0.35449	1	0.12666	1	0.00185183
13	80778340	81724089	114	88	Parental lifespan	The number of morbidities	-0.646827	-1	0.04219	0.418386	0	1	0.0637361
13	81724090	82582821	91	71	Parental lifespan	The number of morbidities	NA	NA	NA	NA	NA	NA	NA
13	82582822	83829835	125	95	Parental lifespan	The number of morbidities	NA	NA	NA	NA	NA	NA	NA
13	83829836	85035400	156	119	Parental lifespan	The number of morbidities	-0.317286	-0.94918	0.18322	0.10067	0	0.90135	0.194957
13	85035401	85650680	74	57	Parental lifespan	The number of morbidities	-1	-1	-0.24555	1	0.06727	1	0.0084661
13	85650681	86321288	93	71	Parental lifespan	The number of morbidities	-0.818786	-1	1	0.67041	0	1	0.495263
13	88029524	88968400	122	93	Parental lifespan	The number of morbidities	0.0410831	-1	1	0.00168782	0	1	0.953422
13	88968401	89764426	80	58	Parental lifespan	The number of morbidities	NA	NA	NA	NA	NA	NA	NA
13	89764427	90518147	111	84	Parental lifespan	The number of morbidities	-1	-1	0.13962	1	0	1	0.0474681
13	90518148	91764204	193	151	Parental lifespan	The number of morbidities	-0.785067	-1	0.2224	0.61633	0	1	0.112667
13	91764205	93285142	251	194	Parental lifespan	The number of morbidities	-0.138146	-0.4639	0.17212	0.0190844	0	0.21617	0.379288
13	93285143	94925136	269	198	Parental lifespan	The number of morbidities	-0.394718	-0.7657	-0.06885	0.155802	0.00572	0.58629	0.0203643
13	94925137	96132647	301	216	Parental lifespan	The number of morbidities	-0.19347	-0.91922	0.37414	0.0374306	0	0.85579	0.474605
13	96132648	97516609	164	113	Parental lifespan	The number of morbidities	NA	NA	NA	NA	NA	NA	NA
13	97516610	98527335	157	122	Parental lifespan	The number of morbidities	NA	NA	NA	NA	NA	NA	NA
13	98527336	99402294	215	170	Parental lifespan	The number of morbidities	0.0060034	-0.34563	0.35446	3.60408e-05	0	0.16716	0.971947
13	99402295	100470868	183	126	Parental lifespan	The number of morbidities	-0.792766	-1	-0.24774	0.628478	0.0616	1	0.00805679
13	100470869	101573736	206	157	Parental lifespan	The number of morbidities	-0.159476	-0.51288	0.18691	0.0254324	0	0.26309	0.344243
13	101573737	103050417	281	210	Parental lifespan	The number of morbidities	-0.087856	-0.35641	0.18479	0.00771867	0	0.12817	0.515929
13	103050418	104378435	300	211	Parental lifespan	The number of morbidities	-0.174779	-0.61167	0.23511	0.0305477	0	0.37633	0.380469
13	104378436	105672500	288	216	Parental lifespan	The number of morbidities	-0.671542	-1	-0.29178	0.450968	0.08514	1	0.00144139
13	105672501	106313847	155	128	Parental lifespan	The number of morbidities	-0.700828	-1	0.23467	0.49116	0	1	0.136951
13	106313848	107037864	192	155	Parental lifespan	The number of morbidities	-1	-1	-0.45856	1	0.21028	1	0.000186576
13	107037865	108521978	400	285	Parental lifespan	The number of morbidities	-0.119563	-0.36041	0.11237	0.0142953	0	0.13006	0.320212
13	108521979	109156765	175	135	Parental lifespan	The number of morbidities	-0.327833	-1	0.37667	0.107474	0	1	0.301356
13	109156766	109813576	168	132	Parental lifespan	The number of morbidities	0.031649	-0.88139	0.90205	0.00100166	0	1	0.925624
13	109813577	110995432	382	270	Parental lifespan	The number of morbidities	-0.796241	-1	-0.55946	0.634	0.31299	1	3.38425e-09
13	110995433	111621244	200	156	Parental lifespan	The number of morbidities	-0.586321	-0.98879	-0.24554	0.343772	0.06029	0.9777	0.00108205
13	111621245	112319064	200	152	Parental lifespan	The number of morbidities	-0.657043	-1	-0.26897	0.431705	0.07273	1	0.00199496
13	112319065	113573118	352	247	Parental lifespan	The number of morbidities	0.174654	-0.18607	0.58187	0.0305041	0	0.34298	0.313432
13	113573119	114302561	202	143	Parental lifespan	The number of morbidities	-0.874225	-1	-0.40092	0.76427	0.16074	1	0.000983949
13	114302562	115109851	148	99	Parental lifespan	The number of morbidities	-0.0684407	-1	1	0.00468412	0	1	0.934387
14	19000059	20876080	145	95	Parental lifespan	The number of morbidities	0.399546	-1	1	0.159637	0	1	0.61872
14	20876081	21982654	390	271	Parental lifespan	The number of morbidities	-0.220866	-0.56584	0.11145	0.0487819	0	0.32018	0.175262
14	21982655	22760700	219	156	Parental lifespan	The number of morbidities	0.0942128	-0.54262	0.73242	0.00887605	0	0.62327	0.726567
14	22760701	23985936	354	246	Parental lifespan	The number of morbidities	-0.657515	-0.97764	-0.39727	0.432326	0.15782	0.95578	7.34051e-06
14	23985937	24906056	225	166	Parental lifespan	The number of morbidities	-0.380698	-0.79582	-0.02068	0.144931	0.0022	0.63333	0.0446548
14	24906057	25585041	125	93	Parental lifespan	The number of morbidities	0.405216	-1	1	0.1642	0	1	0.750331
14	25585042	26395690	148	116	Parental lifespan	The number of morbidities	0.619618	-0.06128	1	0.383927	0	1	0.0726745
14	26395691	27720240	238	179	Parental lifespan	The number of morbidities	-0.275395	-0.7571	0.13116	0.0758423	0	0.57393	0.175086
14	27720241	29029224	160	125	Parental lifespan	The number of morbidities	-0.312834	-1	1	0.0978654	0	1	0.595488
14	29029225	30831154	287	212	Parental lifespan	The number of morbidities	-0.290845	-0.63226	0.02717	0.0845908	0	0.39976	0.0676335
14	30831155	32382245	214	152	Parental lifespan	The number of morbidities	-0.596805	-1	-0.12597	0.356176	0.0187	1	0.0165209
14	32382246	33591113	307	230	Parental lifespan	The number of morbidities	-0.577081	-1	-0.24345	0.333023	0.05927	1	0.00119491
14	33591114	34695195	383	278	Parental lifespan	The number of morbidities	-0.307519	-0.59639	-0.03844	0.0945678	0.00244	0.35568	0.0264769
14	34695196	35379988	122	92	Parental lifespan	The number of morbidities	-0.671439	-1	0.39101	0.450831	0	1	0.195972
14	36422078	37282012	181	138	Parental lifespan	The number of morbidities	0.35443	-0.19157	1	0.125621	0	1	0.17519
14	37282013	38722114	226	163	Parental lifespan	The number of morbidities	-0.824037	-1	-0.29314	0.679037	0.08593	1	0.00478333
14	38722115	40343754	196	138	Parental lifespan	The number of morbidities	-0.283369	-1	0.75498	0.080298	0	1	0.519156
14	40343755	40965849	84	60	Parental lifespan	The number of morbidities	-0.877913	-1	-0.17976	0.770731	0.04378	1	0.0282484
14	41614834	42562550	102	77	Parental lifespan	The number of morbidities	NA	NA	NA	NA	NA	NA	NA
14	42562551	43321168	105	80	Parental lifespan	The number of morbidities	NA	NA	NA	NA	NA	NA	NA
14	43321169	44623273	161	119	Parental lifespan	The number of morbidities	0.183906	-1	1	0.0338214	0	1	0.812976
14	44623274	45817082	157	113	Parental lifespan	The number of morbidities	-1	-1	-0.49403	1	0.24406	1	6.42695e-05
14	45817083	46748238	84	65	Parental lifespan	The number of morbidities	NA	NA	NA	NA	NA	NA	NA
14	46748239	48177483	167	119	Parental lifespan	The number of morbidities	-0.419209	-1	0.07165	0.175736	0	1	0.0878356
14	48177484	49002065	117	87	Parental lifespan	The number of morbidities	0.897913	-1	1	0.806248	0	1	0.397871
14	49002066	50500564	223	169	Parental lifespan	The number of morbidities	0.110784	-0.47999	0.73484	0.0122732	0	0.60312	0.668631
14	50500565	51418371	163	113	Parental lifespan	The number of morbidities	-0.670885	-1	-0.17542	0.450086	0.03269	1	0.0124422
14	52760554	54359598	245	177	Parental lifespan	The number of morbidities	-0.172667	-0.86765	0.39057	0.0298139	0	0.78115	0.503624
14	54359599	55292832	197	150	Parental lifespan	The number of morbidities	-0.465118	-1	-0.04106	0.216335	0.00449	1	0.0358243
14	55292833	56206430	120	80	Parental lifespan	The number of morbidities	NA	NA	NA	NA	NA	NA	NA
14	56206431	57460781	270	204	Parental lifespan	The number of morbidities	-0.254848	-0.66528	0.11428	0.0649473	0	0.4426	0.163766
14	57460782	58447798	156	120	Parental lifespan	The number of morbidities	NA	NA	NA	NA	NA	NA	NA
14	58447799	59447537	161	123	Parental lifespan	The number of morbidities	-0.420242	-1	-0.00561	0.176603	0.00238	1	0.0524981
14	60099483	61652816	163	107	Parental lifespan	The number of morbidities	-0.471142	-1	0.64644	0.221974	0	1	0.400801
14	61652817	62717985	226	174	Parental lifespan	The number of morbidities	-0.688577	-1	-0.30731	0.474138	0.09444	1	0.00122834
14	62717986	64033237	207	153	Parental lifespan	The number of morbidities	0.693201	0.12032	1	0.480528	0.01823	1	0.024225
14	64033238	65229391	165	108	Parental lifespan	The number of morbidities	NA	NA	NA	NA	NA	NA	NA
14	65229392	66300066	190	128	Parental lifespan	The number of morbidities	-0.930413	-1	-0.259	0.865667	0.06801	1	0.0127985
14	67891840	68976912	168	123	Parental lifespan	The number of morbidities	0.0278204	-1	1	0.000773976	0	1	0.946681
14	68976913	69794542	168	131	Parental lifespan	The number of morbidities	-0.699612	-1	0.0023	0.489457	0	1	0.0575721
14	69794543	71140426	216	160	Parental lifespan	The number of morbidities	-0.577876	-1	-0.09959	0.333941	0.01285	1	0.0230718
14	71140427	72665319	257	173	Parental lifespan	The number of morbidities	-0.540551	-1	-0.08117	0.292196	0.0094	1	0.0222172
14	72665320	73373373	175	137	Parental lifespan	The number of morbidities	-0.626852	-1	-0.16158	0.392943	0.02687	1	0.0115678
14	73373374	74245428	113	74	Parental lifespan	The number of morbidities	-1	-1	-0.55942	1	0.31295	1	6.93451e-05
14	74245429	75699501	225	144	Parental lifespan	The number of morbidities	-1	-1	-0.32074	1	0.10342	1	0.0025227
14	75699502	76694201	211	159	Parental lifespan	The number of morbidities	-0.163229	-0.77039	0.34036	0.0266438	0	0.60154	0.496124
14	76694202	77425453	220	168	Parental lifespan	The number of morbidities	-0.314891	-0.75681	0.08126	0.0991562	0	0.57276	0.110778
14	77425454	78374053	186	133	Parental lifespan	The number of morbidities	-1	-1	-0.53868	1	0.29018	1	0.00013778
14	78374054	79199451	165	131	Parental lifespan	The number of morbidities	-0.530536	-1	-0.15273	0.281468	0.02369	1	0.0091082
14	79199452	81001920	288	213	Parental lifespan	The number of morbidities	-0.600745	-1	-0.01755	0.360894	0.0055	1	0.0450035
14	81001921	82524785	246	177	Parental lifespan	The number of morbidities	-0.0958553	-0.75156	0.48809	0.00918824	0	0.61891	0.713544
14	82524786	84087372	263	198	Parental lifespan	The number of morbidities	-0.298138	-0.88278	0.15821	0.0888861	0	0.77931	0.183653
14	84087373	85562936	218	160	Parental lifespan	The number of morbidities	-0.649628	-1	-0.22513	0.422016	0.05128	1	0.00516921
14	85562937	86653343	181	139	Parental lifespan	The number of morbidities	-0.576277	-1	0.65651	0.332095	0	1	0.292752
14	86653344	87350275	117	88	Parental lifespan	The number of morbidities	-0.385212	-1	0.511	0.148388	0	1	0.356983
14	88208596	89482883	201	145	Parental lifespan	The number of morbidities	-0.517544	-1	0.4021	0.267852	0	1	0.233586
14	89482884	90662836	297	222	Parental lifespan	The number of morbidities	0.0341791	-0.40194	0.4758	0.00116821	0	0.26669	0.867499
14	90662837	92101228	292	209	Parental lifespan	The number of morbidities	-0.581934	-1	-0.20396	0.338647	0.04161	1	0.00362201
14	92101229	93386328	313	220	Parental lifespan	The number of morbidities	-0.62894	-1	-0.31564	0.395566	0.09963	1	0.000203807
14	93386329	94892240	323	215	Parental lifespan	The number of morbidities	-0.239604	-0.52844	0.03866	0.0574101	0	0.27925	0.0930443
14	94892241	95946792	371	258	Parental lifespan	The number of morbidities	-0.259992	-0.63484	0.07467	0.0675959	0	0.40302	0.118787
14	95946793	97174314	319	236	Parental lifespan	The number of morbidities	-0.499618	-0.92664	-0.18681	0.249618	0.0349	0.85867	0.0026137
14	97174315	98268391	273	210	Parental lifespan	The number of morbidities	-0.500458	-0.92548	-0.15186	0.250459	0.02368	0.85651	0.00610609
14	98268392	98885322	122	97	Parental lifespan	The number of morbidities	-0.19279	-1	0.85021	0.0371681	0	1	0.639326
14	98885323	99474533	144	117	Parental lifespan	The number of morbidities	0.409765	-0.51661	1	0.167907	0	1	0.324711
14	99474534	100786189	323	238	Parental lifespan	The number of morbidities	-0.270804	-0.61557	0.0418	0.0733347	0	0.37893	0.0863604
14	100786190	102004377	383	270	Parental lifespan	The number of morbidities	-0.294786	-0.56514	-0.04768	0.0868988	0.00282	0.31938	0.0228943
14	102004378	103617472	251	167	Parental lifespan	The number of morbidities	-1	-1	-0.61813	1	0.38208	1	3.87961e-06
14	103617473	104439106	122	83	Parental lifespan	The number of morbidities	NA	NA	NA	NA	NA	NA	NA
14	104439107	105091340	166	133	Parental lifespan	The number of morbidities	-0.609386	-1	0.3291	0.371351	0	1	0.184825
14	105091341	106347143	179	126	Parental lifespan	The number of morbidities	-0.845201	-1	-0.16933	0.714365	0.0333	1	0.0198804
14	106347144	106876548	15	13	Parental lifespan	The number of morbidities	1	-1	1	1	0	1	0.564759
15	20000205	22799926	24	21	Parental lifespan	The number of morbidities	NA	NA	NA	NA	NA	NA	NA
15	22799927	24099946	215	174	Parental lifespan	The number of morbidities	-0.30769	-0.97304	0.13691	0.0946729	0	0.94984	0.174375
15	24531188	25384327	149	108	Parental lifespan	The number of morbidities	NA	NA	NA	NA	NA	NA	NA
15	25384328	26392947	287	216	Parental lifespan	The number of morbidities	-0.198475	-0.49285	0.08939	0.0393923	0	0.2429	0.167508
15	26392948	27563172	300	228	Parental lifespan	The number of morbidities	-0.0375879	-0.72467	0.59517	0.00141285	0	0.69959	0.885922
15	27563173	29141035	188	148	Parental lifespan	The number of morbidities	-0.170804	-1	0.54214	0.029174	0	1	0.586038
15	29141036	30604119	256	194	Parental lifespan	The number of morbidities	-0.289062	-0.77217	0.11623	0.0835566	0	0.59624	0.15473
15	30604120	32177320	251	175	Parental lifespan	The number of morbidities	-0.587066	-1	-0.15059	0.344647	0.02449	1	0.0113635
15	32177321	33484267	224	174	Parental lifespan	The number of morbidities	-0.260219	-0.72517	0.13775	0.0677139	0	0.52587	0.193855
15	33484268	34410072	261	200	Parental lifespan	The number of morbidities	-0.00741272	-0.43676	0.4252	5.49485e-05	0	0.25773	0.970579
15	34410073	35118927	132	101	Parental lifespan	The number of morbidities	0.736353	-0.28859	1	0.542216	0	1	0.164853
15	35118928	36583327	259	198	Parental lifespan	The number of morbidities	-0.432086	-0.87799	-0.06614	0.186699	0.00553	0.77087	0.0221661
15	36583328	37962915	264	204	Parental lifespan	The number of morbidities	-0.184199	-0.6096	0.19567	0.0339293	0	0.37161	0.330123
15	37962916	39238840	297	217	Parental lifespan	The number of morbidities	-0.738381	-1	-0.42043	0.545206	0.17676	1	3.15315e-05
15	39238841	40604780	254	184	Parental lifespan	The number of morbidities	0.266138	-0.05915	0.62358	0.0708293	0	0.38885	0.113272
15	40604781	42332685	249	157	Parental lifespan	The number of morbidities	-0.332428	-0.68964	-0.00332	0.110508	0.0015	0.47561	0.0504259
15	42332686	44987755	288	167	Parental lifespan	The number of morbidities	-0.826576	-1	-0.40325	0.683228	0.16261	1	0.000470588
15	46884072	47693316	86	67	Parental lifespan	The number of morbidities	-1	-1	-0.57084	1	0.32586	1	0.000161906
15	47693317	49260006	192	149	Parental lifespan	The number of morbidities	-0.5763	-1	-0.14192	0.332122	0.02126	1	0.0115205
15	49260007	50195876	93	65	Parental lifespan	The number of morbidities	0.113088	-0.57543	0.84741	0.0127889	0	0.83277	0.703406
15	50195877	51605477	172	109	Parental lifespan	The number of morbidities	0.225147	-1	1	0.0506913	0	1	0.792032
15	51605478	53263126	253	174	Parental lifespan	The number of morbidities	-0.275091	-0.83554	0.18074	0.0756749	0	0.69813	0.225097
15	53263127	54332799	206	154	Parental lifespan	The number of morbidities	NA	NA	NA	NA	NA	NA	NA
15	54332800	55136717	133	106	Parental lifespan	The number of morbidities	-0.129397	-0.86074	0.54177	0.0167436	0	0.79152	0.658356
15	55136718	56322588	191	134	Parental lifespan	The number of morbidities	-0.436593	-1	1	0.190613	0	1	0.490819
15	56322589	57641164	166	108	Parental lifespan	The number of morbidities	0.142863	-0.59004	0.99225	0.0204097	0	1	0.651701
15	57641165	58712954	278	211	Parental lifespan	The number of morbidities	-0.208128	-0.64066	0.1787	0.0433174	0	0.41044	0.281785
15	58712955	59901116	246	185	Parental lifespan	The number of morbidities	-0.323164	-0.88868	0.13098	0.104435	0	0.79057	0.160692
15	59901117	61130595	239	181	Parental lifespan	The number of morbidities	-0.396245	-0.73052	-0.11022	0.15701	0.01262	0.53366	0.00966776
15	61130596	62106138	224	180	Parental lifespan	The number of morbidities	-0.28036	-0.68987	0.08464	0.0786016	0	0.47592	0.13409
15	62106139	63218978	232	179	Parental lifespan	The number of morbidities	-0.337681	-0.93715	0.10582	0.114029	0	0.87825	0.124974
15	63218979	64339945	200	145	Parental lifespan	The number of morbidities	-0.878735	-1	-0.37767	0.772176	0.14263	1	0.0020509
15	64339946	66355634	273	175	Parental lifespan	The number of morbidities	-0.483441	-1	-0.06161	0.233715	0.00616	1	0.0252124
15	66355635	67396520	257	189	Parental lifespan	The number of morbidities	-0.48104	-0.80645	-0.19498	0.2314	0.03802	0.65036	0.00170231
15	67396521	69089815	330	222	Parental lifespan	The number of morbidities	-0.437766	-0.88152	-0.07756	0.191639	0.00727	0.77708	0.0191055
15	69089816	70767983	384	271	Parental lifespan	The number of morbidities	-0.341421	-0.64302	-0.06726	0.116569	0.00493	0.41347	0.0154578
15	70767984	72058129	352	202	Parental lifespan	The number of morbidities	-0.536817	-1	-0.11649	0.288173	0.01474	1	0.0149994
15	72058130	73375718	159	103	Parental lifespan	The number of morbidities	NA	NA	NA	NA	NA	NA	NA
15	73375719	74458113	162	123	Parental lifespan	The number of morbidities	-0.225853	-1	1	0.0510096	0	1	0.663455
15	74458114	76401952	284	166	Parental lifespan	The number of morbidities	-0.664805	-1	-0.29255	0.441966	0.08558	1	0.00122997
15	76401953	77897163	151	96	Parental lifespan	The number of morbidities	-0.553487	-1	0.11047	0.306348	0	1	0.0951163
15	77897164	78514101	122	91	Parental lifespan	The number of morbidities	-0.503746	-1	0.02504	0.25376	0	1	0.0629168
15	78514102	79292536	188	116	Parental lifespan	The number of morbidities	-0.582796	-1	-0.13641	0.339652	0.01981	1	0.0138567
15	79292537	79998206	181	134	Parental lifespan	The number of morbidities	-0.558685	-1	0.28175	0.312129	0	1	0.179467
15	79998207	81077025	218	165	Parental lifespan	The number of morbidities	-0.540081	-1	-0.14678	0.291688	0.02233	1	0.00940942
15	81077026	82191077	227	173	Parental lifespan	The number of morbidities	-0.696437	-1	-0.25323	0.485025	0.06514	1	0.00425157
15	82191078	84209760	218	143	Parental lifespan	The number of morbidities	-0.765732	-1	0.19795	0.586345	0	1	0.116431
15	84209761	85494083	174	110	Parental lifespan	The number of morbidities	-0.104027	-1	1	0.0108217	0	1	0.851217
15	85494084	86341598	142	88	Parental lifespan	The number of morbidities	NA	NA	NA	NA	NA	NA	NA
15	86341599	87158587	168	129	Parental lifespan	The number of morbidities	NA	NA	NA	NA	NA	NA	NA
15	87158588	88035757	175	137	Parental lifespan	The number of morbidities	0.0654066	-0.47014	0.64754	0.00427803	0	0.48187	0.792959
15	88035758	89385187	304	226	Parental lifespan	The number of morbidities	0.0468378	-0.30056	0.39424	0.00219378	0	0.1707	0.782495
15	89385188	90632718	301	204	Parental lifespan	The number of morbidities	-0.488781	-0.82574	-0.1954	0.238906	0.03818	0.68185	0.00179686
15	90632719	91593623	186	127	Parental lifespan	The number of morbidities	-0.422018	-0.85432	-0.04558	0.178099	0.00459	0.72986	0.0297407
15	91593624	92675405	291	219	Parental lifespan	The number of morbidities	-0.145385	-0.64893	0.29751	0.0211368	0	0.43692	0.484324
15	92675406	93707010	289	216	Parental lifespan	The number of morbidities	0.0829848	-0.18043	0.35367	0.00688647	0	0.12809	0.533753
15	93707011	94565521	287	219	Parental lifespan	The number of morbidities	-0.097776	-0.50906	0.29569	0.00956015	0	0.26641	0.607205
15	94565522	95662425	313	237	Parental lifespan	The number of morbidities	-0.198977	-0.54858	0.13275	0.039592	0	0.301	0.228584
15	95662426	96864278	311	231	Parental lifespan	The number of morbidities	-0.615614	-0.90701	-0.36532	0.378981	0.13346	0.82268	8.00138e-06
15	96864279	98025684	307	231	Parental lifespan	The number of morbidities	-0.0776452	-0.49706	0.32948	0.00602877	0	0.26569	0.691812
15	98025685	98828261	245	185	Parental lifespan	The number of morbidities	-0.555069	-1	-0.05969	0.308102	0.0084	1	0.0362209
15	98828262	99925972	288	212	Parental lifespan	The number of morbidities	-0.120201	-0.37795	0.13191	0.0144482	0	0.14285	0.345239
15	99925973	100742117	216	161	Parental lifespan	The number of morbidities	-0.678231	-1	-0.24941	0.459997	0.06221	1	0.00286167
15	100742118	101550750	240	172	Parental lifespan	The number of morbidities	-0.718123	-1	-0.37643	0.5157	0.1417	1	0.000230418
15	101550751	102520975	165	132	Parental lifespan	The number of morbidities	-0.0651357	-0.54528	0.4093	0.00424266	0	0.33012	0.765376
16	60169	1049079	292	194	Parental lifespan	The number of morbidities	-0.152993	-0.59723	0.24295	0.0234069	0	0.35901	0.428135
16	1049080	1996492	240	163	Parental lifespan	The number of morbidities	-0.803096	-1	-0.4155	0.644964	0.17264	1	0.000254522
16	1996493	3379996	273	191	Parental lifespan	The number of morbidities	-0.0403544	-0.54676	0.42684	0.00162847	0	0.3357	0.851963
16	3379997	4816145	303	209	Parental lifespan	The number of morbidities	-0.540734	-0.82796	-0.28727	0.292394	0.08252	0.68552	0.000111262
16	4816146	5782968	278	206	Parental lifespan	The number of morbidities	-0.621916	-1	-0.04329	0.386779	0.0078	1	0.0361235
16	5782969	6446081	261	204	Parental lifespan	The number of morbidities	-0.259871	-0.59823	0.06779	0.0675328	0	0.35788	0.112062
16	6446082	7051429	231	179	Parental lifespan	The number of morbidities	-0.324111	-0.72455	0.02633	0.105048	0	0.52498	0.070139
16	7051430	7704354	228	174	Parental lifespan	The number of morbidities	-0.227385	-1	0.61914	0.051704	0	1	0.51705
16	7704355	8341012	226	176	Parental lifespan	The number of morbidities	-0.690378	-1	-0.08722	0.476622	0.01329	1	0.0271015
16	8341013	9104469	247	188	Parental lifespan	The number of morbidities	-0.561557	-1	-0.09508	0.315346	0.01127	1	0.0206652
16	9104470	9754796	169	136	Parental lifespan	The number of morbidities	-0.178989	-0.63551	0.24226	0.0320369	0	0.40657	0.387814
16	9754797	10351808	127	102	Parental lifespan	The number of morbidities	0.0546483	-1	1	0.00298644	0	1	0.912345
16	10351809	11022542	194	149	Parental lifespan	The number of morbidities	NA	NA	NA	NA	NA	NA	NA
16	11022543	11916631	235	165	Parental lifespan	The number of morbidities	-0.314947	-0.62415	-0.03442	0.0991916	0.00207	0.38956	0.0335351
16	11916632	12793149	235	176	Parental lifespan	The number of morbidities	-0.614603	-0.98983	-0.30407	0.377736	0.09246	0.97976	0.000274984
16	12793150	13893407	242	185	Parental lifespan	The number of morbidities	-0.908373	-1	-0.50717	0.825142	0.25722	1	4.88864e-05
16	13893408	15921108	251	181	Parental lifespan	The number of morbidities	-0.212233	-0.51046	0.07098	0.0450428	0	0.26057	0.146611
16	15921109	17343277	218	162	Parental lifespan	The number of morbidities	-0.0769874	-0.63801	0.44323	0.00592707	0	0.4625	0.750133
16	17343278	19104257	233	173	Parental lifespan	The number of morbidities	-0.323537	-0.89519	0.12121	0.104676	0	0.80221	0.14492
16	19104258	20351261	287	211	Parental lifespan	The number of morbidities	-0.282152	-0.7924	0.1448	0.0796098	0	0.62854	0.181366
16	20351262	22667048	298	182	Parental lifespan	The number of morbidities	-0.428796	-1	0.03108	0.183866	0	1	0.0690639
16	22667049	24014705	281	202	Parental lifespan	The number of morbidities	-0.39758	-0.93124	0.01023	0.15807	0	0.8702	0.0593351
16	24014706	25235251	285	213	Parental lifespan	The number of morbidities	-0.821214	-1	-0.5975	0.674392	0.35701	1	1.32469e-09
16	25235252	26154122	255	188	Parental lifespan	The number of morbidities	-0.465247	-0.76291	-0.18544	0.216455	0.03439	0.58203	0.00145215
16	26154123	27443061	357	255	Parental lifespan	The number of morbidities	-0.322774	-0.90159	0.10449	0.104183	0	0.8146	0.134749
16	27443062	29043177	241	160	Parental lifespan	The number of morbidities	-0.659042	-1	-0.26146	0.434336	0.06864	1	0.00213494
16	29043178	31384210	263	149	Parental lifespan	The number of morbidities	-0.655695	-1	-0.32432	0.429936	0.10519	1	0.000327922
16	35259454	49010761	240	166	Parental lifespan	The number of morbidities	0.131427	-1	1	0.017273	0	1	0.823463
16	49010762	50467033	297	220	Parental lifespan	The number of morbidities	-0.230929	-0.51854	0.03696	0.0533283	0	0.26888	0.0914576
16	50467034	52041336	351	251	Parental lifespan	The number of morbidities	-0.342478	-0.58884	-0.11029	0.117291	0.01228	0.34673	0.00449876
16	52041337	53393882	253	186	Parental lifespan	The number of morbidities	-0.041014	-0.7133	0.56534	0.00168215	0	0.64451	0.877704
16	53393883	54866095	372	263	Parental lifespan	The number of morbidities	-0.393787	-0.67144	-0.13912	0.155068	0.01937	0.45083	0.00301458
16	54866096	55907389	268	199	Parental lifespan	The number of morbidities	-0.319818	-0.85596	0.09661	0.102283	0	0.73484	0.13359
16	55907390	57119889	268	188	Parental lifespan	The number of morbidities	-0.245404	-0.79087	0.21652	0.060223	0	0.62889	0.275186
16	57119890	58508978	375	245	Parental lifespan	The number of morbidities	-0.298944	-0.55132	-0.0596	0.0893675	0.00394	0.30395	0.0152121
16	58508979	59885499	241	169	Parental lifespan	The number of morbidities	-0.305165	-0.97936	0.20156	0.0931259	0	0.96109	0.227848
16	59885500	61092844	211	157	Parental lifespan	The number of morbidities	0.0298233	-0.82247	0.8588	0.000889429	0	1	0.926674
16	61092845	62607090	211	167	Parental lifespan	The number of morbidities	-0.292296	-1	0.4435	0.0854372	0	1	0.391512
16	62607091	64207176	233	178	Parental lifespan	The number of morbidities	-0.721115	-1	-0.26437	0.520007	0.06989	1	0.00338331
16	64207177	65072403	127	97	Parental lifespan	The number of morbidities	NA	NA	NA	NA	NA	NA	NA
16	65072404	65882820	163	126	Parental lifespan	The number of morbidities	-0.400733	-1	0.16008	0.160587	0	1	0.152009
16	65882821	66738843	195	149	Parental lifespan	The number of morbidities	-0.833962	-1	0.00171	0.695492	0	1	0.059832
16	66738844	68435728	176	100	Parental lifespan	The number of morbidities	NA	NA	NA	NA	NA	NA	NA
16	68435729	69549149	140	99	Parental lifespan	The number of morbidities	-0.661694	-1	-0.0329	0.437839	0.00828	1	0.0478837
16	69549150	71062712	155	98	Parental lifespan	The number of morbidities	-0.786177	-1	-0.46377	0.618074	0.21508	1	3.20551e-05
16	71062713	72089511	115	77	Parental lifespan	The number of morbidities	-1	-1	-0.49857	1	0.24857	1	6.85492e-05
16	72089512	73140781	170	127	Parental lifespan	The number of morbidities	-0.787056	-1	-0.4142	0.619457	0.17156	1	0.000167673
16	73140782	74135275	256	200	Parental lifespan	The number of morbidities	-0.475278	-1	-0.06621	0.225889	0.00761	1	0.0262859
16	74135276	74889127	145	103	Parental lifespan	The number of morbidities	0.12588	-0.55602	0.86475	0.0158459	0	0.82363	0.668482
16	75525960	76635467	213	147	Parental lifespan	The number of morbidities	-0.222144	-1	1	0.0493478	0	1	0.740184
16	76635468	77270665	111	85	Parental lifespan	The number of morbidities	-0.5466	-1	0.27159	0.298771	0	1	0.174534
16	77739133	78280636	188	144	Parental lifespan	The number of morbidities	-0.381944	-1	0.69368	0.145881	0	1	0.407503
16	78280637	78973580	262	198	Parental lifespan	The number of morbidities	0.360418	0.04004	0.69941	0.129901	0.00283	0.48917	0.0265173
16	78973581	79662634	301	230	Parental lifespan	The number of morbidities	-0.797616	-1	-0.46236	0.636192	0.21378	1	2.15751e-05
16	79662635	80559685	222	166	Parental lifespan	The number of morbidities	-0.266547	-0.69	0.1074	0.0710475	0	0.47609	0.166525
16	81437862	82310204	317	230	Parental lifespan	The number of morbidities	-0.768636	-1	-0.47173	0.590802	0.22253	1	4.26273e-06
16	82310205	83077869	248	190	Parental lifespan	The number of morbidities	-0.725326	-1	-0.22198	0.526098	0.05046	1	0.00736142
16	83077870	83778371	243	189	Parental lifespan	The number of morbidities	-0.280701	-0.71516	0.10605	0.0787932	0	0.51145	0.141783
16	83778372	84440154	267	201	Parental lifespan	The number of morbidities	-0.780673	-1	-0.29754	0.60945	0.08853	1	0.0026488
16	84440155	85146805	272	206	Parental lifespan	The number of morbidities	-0.334532	-0.67092	-0.02235	0.111912	0.0018	0.45013	0.0326255
16	85146806	86058597	360	263	Parental lifespan	The number of morbidities	-0.391062	-0.73183	-0.08178	0.15293	0.00723	0.53557	0.0145174
16	86058598	86748867	311	235	Parental lifespan	The number of morbidities	0.161541	-0.11646	0.45757	0.0260956	0	0.20937	0.256074
16	86748868	87669168	309	226	Parental lifespan	The number of morbidities	-0.0724204	-0.46273	0.2941	0.00524471	0	0.22322	0.68767
16	87669169	88387228	184	142	Parental lifespan	The number of morbidities	0.15964	-0.40984	0.79736	0.025485	0	0.6718	0.538601
16	88387229	89106304	226	165	Parental lifespan	The number of morbidities	-0.00379895	-0.41279	0.39355	1.44321e-05	0	0.21733	0.984195
16	89106305	90292787	238	145	Parental lifespan	The number of morbidities	-0.103442	-0.52983	0.32455	0.0107003	0	0.29261	0.612837
17	52	815653	265	183	Parental lifespan	The number of morbidities	-0.0426733	-0.4324	0.33599	0.00182101	0	0.20805	0.817838
17	815654	1480056	236	182	Parental lifespan	The number of morbidities	-1	-1	-0.10655	1	0.02686	1	0.0248126
17	1480057	2699135	289	197	Parental lifespan	The number of morbidities	-0.385097	-0.65822	-0.12541	0.1483	0.01573	0.43326	0.00461387
17	2699136	3430440	218	157	Parental lifespan	The number of morbidities	-0.823847	-1	-0.50929	0.678723	0.25938	1	1.06764e-05
17	3430441	4463971	326	223	Parental lifespan	The number of morbidities	-0.160367	-0.48604	0.14541	0.0257176	0	0.23669	0.300583
17	4463972	5573784	240	154	Parental lifespan	The number of morbidities	-0.476906	-1	0.01994	0.22744	0	1	0.058825
17	5573785	6305078	247	194	Parental lifespan	The number of morbidities	-0.236172	-0.82293	0.21135	0.0557771	0	0.68571	0.281879
17	6305079	7264458	285	198	Parental lifespan	The number of morbidities	-0.685713	-1	-0.33559	0.470202	0.11262	1	0.00052455
17	7264459	8554763	263	178	Parental lifespan	The number of morbidities	-0.425796	-0.73728	-0.14693	0.181303	0.02161	0.54359	0.00461037
17	8554764	9619356	298	226	Parental lifespan	The number of morbidities	-0.0410731	-0.42582	0.33126	0.001687	0	0.21018	0.821999
17	9619357	10572617	338	240	Parental lifespan	The number of morbidities	0.0780206	-0.30504	0.47502	0.00608721	0	0.23385	0.676782
17	10572618	11778164	308	230	Parental lifespan	The number of morbidities	-0.245956	-0.57825	0.06051	0.0604942	0	0.33437	0.117965
17	11778165	12676353	204	160	Parental lifespan	The number of morbidities	-0.674565	-1	-0.20426	0.455039	0.04383	1	0.00890509
17	12676354	13648446	276	210	Parental lifespan	The number of morbidities	-0.263861	-0.73643	0.13259	0.0696226	0	0.54513	0.18955
17	13648447	14508610	232	185	Parental lifespan	The number of morbidities	-0.34918	-1	0.29431	0.121927	0	1	0.25231
17	14508611	15308722	196	161	Parental lifespan	The number of morbidities	-0.403374	-1	0.39793	0.162711	0	1	0.286517
17	15308723	16405207	141	101	Parental lifespan	The number of morbidities	NA	NA	NA	NA	NA	NA	NA
17	16405208	17326540	146	114	Parental lifespan	The number of morbidities	0.0155906	-1	1	0.000243067	0	1	0.977653
17	17326541	18900978	169	119	Parental lifespan	The number of morbidities	-0.908304	-1	-0.48415	0.825016	0.2344	1	0.000269228
17	18900979	20402494	149	105	Parental lifespan	The number of morbidities	-0.527452	-1	0.13598	0.278205	0	1	0.11428
17	20402495	21432873	136	108	Parental lifespan	The number of morbidities	NA	NA	NA	NA	NA	NA	NA
17	21432874	25872110	127	89	Parental lifespan	The number of morbidities	-0.516317	-1	0.48181	0.266583	0	1	0.274869
17	25872111	27344401	208	151	Parental lifespan	The number of morbidities	-0.40525	-1	0.06873	0.164227	0	1	0.0965657
17	27344402	29783141	229	139	Parental lifespan	The number of morbidities	NA	NA	NA	NA	NA	NA	NA
17	29783142	31318753	265	188	Parental lifespan	The number of morbidities	-0.446525	-0.73423	-0.18261	0.199385	0.03335	0.53909	0.00161052
17	31318754	32356061	304	232	Parental lifespan	The number of morbidities	-0.224298	-0.47729	0.01243	0.0503095	0	0.22781	0.0684885
17	32356062	33614189	293	211	Parental lifespan	The number of morbidities	-0.0513279	-0.42311	0.30291	0.00263456	0	0.1966	0.762199
17	33614190	34474611	193	128	Parental lifespan	The number of morbidities	-0.0930775	-0.89062	0.60727	0.00866343	0	0.94544	0.754015
17	34474612	36116884	289	208	Parental lifespan	The number of morbidities	-0.625389	-0.99649	-0.31989	0.391111	0.10233	0.99299	0.00015495
17	36116885	37361178	225	162	Parental lifespan	The number of morbidities	-0.618903	-1	-0.27862	0.383042	0.07763	1	0.000850832
17	37361179	38880481	229	145	Parental lifespan	The number of morbidities	-0.501347	-0.93788	-0.14021	0.251349	0.01966	0.87962	0.00869546
17	38880482	40233545	291	161	Parental lifespan	The number of morbidities	-0.643796	-1	0.04778	0.414473	0	1	0.0690691
17	40233546	42348003	261	172	Parental lifespan	The number of morbidities	-1	-1	-0.26103	1	0.07273	1	0.00790043
17	42348004	43460500	172	114	Parental lifespan	The number of morbidities	-1	-1	-0.52675	1	0.27747	1	1.81385e-05
17	43460501	44865832	57	42	Parental lifespan	The number of morbidities	-0.302214	-1	0.76917	0.0913331	0	1	0.496372
17	44865833	45883901	134	93	Parental lifespan	The number of morbidities	-1	-1	-0.55591	1	0.30904	1	2.19354e-05
17	45883902	47516224	286	175	Parental lifespan	The number of morbidities	-0.719624	-1	-0.37816	0.517858	0.14301	1	0.000132475
17	47516225	48722590	294	219	Parental lifespan	The number of morbidities	-0.743323	-1	-0.3222	0.55253	0.10381	1	0.00118806
17	48722591	49909298	213	161	Parental lifespan	The number of morbidities	0.258466	-0.49142	1	0.0668048	0	1	0.440578
17	49909299	51110385	143	103	Parental lifespan	The number of morbidities	-0.911111	-1	0.78807	0.830122	0	1	0.241088
17	51110386	52102649	117	89	Parental lifespan	The number of morbidities	-1	-1	0.55516	1	0	1	0.208605
17	52102650	53468006	217	169	Parental lifespan	The number of morbidities	-0.794156	-1	-0.43151	0.630683	0.1862	1	0.00012212
17	53468007	54950107	278	204	Parental lifespan	The number of morbidities	-0.585687	-0.9572	-0.2816	0.34303	0.0793	0.91624	0.000491633
17	54950108	56245227	375	271	Parental lifespan	The number of morbidities	-0.20014	-0.4494	0.03959	0.0400559	0	0.20196	0.0991849
17	56245228	58652809	297	156	Parental lifespan	The number of morbidities	0.0650937	-0.41511	0.57119	0.00423719	0	0.36347	0.771353
[truncated: 248 more rows]
